# Supplementary material for: Molecular Characterization of an Endozoicomonas-Like Organism Causing Infection in the King Scallop (Pecten maximus L.)
Source: Appl Environ Microbiol. 2018 Jan 17;84(3):e00952-17. doi: 10.1128/AEM.00952-17 (PMC5772249; doi:10.1128/AEM.00952-17)
Supplement: Supplemental material [file AEM.00952-17_zam003188289sd2.xlsx]

## Sheet: Data set S1 - V2
Locus Tag	Accession	InterProID	Interpro Description	Go Term Description	Go Term ID	Proteins in the same contig share protein level homology with Endozoicomonas species (see results)
CI610_00004	PJE80951	IPR001977	Dephospho-CoA kinase	GO:coenzyme A biosynthetic process	GO_0015937	Yes
CI610_00005	PJE80952	IPR014445	Glutamine-dependent NAD(+) synthetase	GO:NAD biosynthetic process	GO_0009435	Yes
CI610_00005	PJE80952	IPR003010	Carbon-nitrogen hydrolase	GO:nitrogen compound metabolic process	GO_0006807	Yes
CI610_00005	PJE80952	IPR003694	NAD(+) synthetase	GO:NAD biosynthetic process	GO_0009435	Yes
CI610_00007	PJE80954	IPR000103	Pyridine nucleotide-disulphide oxidoreductase, class-II	GO:oxidation-reduction process	GO_0055114	Yes
CI610_00007	PJE80954	IPR005982	Thioredoxin reductase	GO:removal of superoxide radicals	GO_0019430	Yes
CI610_00007	PJE80954	IPR023753	FAD/NAD(P)-binding domain	GO:oxidation-reduction process	GO_0055114	Yes
CI610_00007	PJE80954	IPR005982	Thioredoxin reductase	GO:oxidation-reduction process	GO_0055114	Yes
CI610_00007	PJE80954	IPR008255	Pyridine nucleotide-disulphide oxidoreductase, class-II, active site	GO:oxidation-reduction process	GO_0055114	Yes
CI610_00014	PJE80961	IPR013249	RNA polymerase sigma factor 70, region 4 type 2	GO:regulation of transcription, DNA-templated	GO_0006355	Yes
CI610_00014	PJE80961	IPR013325	RNA polymerase sigma factor, region 2	GO:regulation of transcription, DNA-templated	GO_0006355	Yes
CI610_00014	PJE80961	IPR013249	RNA polymerase sigma factor 70, region 4 type 2	GO:DNA-templated transcription, initiation	GO_0006352	Yes
CI610_00014	PJE80961	IPR013324	RNA polymerase sigma factor, region 3/4	GO:DNA-templated transcription, initiation	GO_0006352	Yes
CI610_00014	PJE80961	IPR013325	RNA polymerase sigma factor, region 2	GO:DNA-templated transcription, initiation	GO_0006352	Yes
CI610_00014	PJE80961	IPR007627	RNA polymerase sigma-70 region 2	GO:regulation of transcription, DNA-templated	GO_0006355	Yes
CI610_00014	PJE80961	IPR013324	RNA polymerase sigma factor, region 3/4	GO:regulation of transcription, DNA-templated	GO_0006355	Yes
CI610_00014	PJE80961	IPR014284	RNA polymerase sigma-70 like domain	GO:DNA-templated transcription, initiation	GO_0006352	Yes
CI610_00014	PJE80961	IPR014284	RNA polymerase sigma-70 like domain	GO:regulation of transcription, DNA-templated	GO_0006355	Yes
CI610_00014	PJE80961	IPR007627	RNA polymerase sigma-70 region 2	GO:DNA-templated transcription, initiation	GO_0006352	Yes
CI610_00017	PJE80964	IPR001468	Indole-3-glycerol phosphate synthase, conserved site	GO:tryptophan metabolic process	GO_0006568	Yes
CI610_00017	PJE80964	IPR011060	Ribulose-phosphate binding barrel	GO:metabolic process	GO_0008152	Yes
CI610_00018	PJE80965	IPR005940	Anthranilate phosphoribosyl transferase	GO:tryptophan biosynthetic process	GO_0000162	Yes
CI610_00018	PJE80965	IPR000312	Glycosyl transferase, family 3	GO:metabolic process	GO_0008152	Yes
CI610_00019	PJE80966	IPR006221	Anthranilate synthase/para-amibenzoate synthase like domain	GO:metabolic process	GO_0008152	Yes
CI610_00020	PJE80967	IPR005801	ADC synthase	GO:biosynthetic process	GO_0009058	Yes
CI610_00020	PJE80967	IPR019999	Anthranilate synthase component I-like	GO:biosynthetic process	GO_0009058	Yes
CI610_00020	PJE80967	IPR006805	Anthranilate synthase component I, N-terminal	GO:biosynthetic process	GO_0009058	Yes
CI610_00020	PJE80967	IPR005256	Anthranilate synthase component I, PabB-like	GO:tryptophan biosynthetic process	GO_0000162	Yes
CI610_00022	PJE80969	IPR005944	Proline imipeptidase	GO:proteolysis	GO_0006508	Yes
CI610_00022	PJE80969	IPR002410	Peptidase S33	GO:proteolysis	GO_0006508	Yes
CI610_00025	PJE80972	IPR011527	ABC transporter type 1, transmembrane domain	GO:transport	GO_0006810	Yes
CI610_00025	PJE80972	IPR011527	ABC transporter type 1, transmembrane domain	GO:transmembrane transport	GO_0055085	Yes
CI610_00026	PJE80973	IPR011913	RfaE bifunctional protein, domain I	GO:carbohydrate metabolic process	GO_0005975	Yes
CI610_00026	PJE80973	IPR011914	RfaE bifunctional protein, domain II	GO:carbohydrate metabolic process	GO_0005975	Yes
CI610_00026	PJE80973	IPR004821	Cytidyltransferase-like domain	GO:biosynthetic process	GO_0009058	Yes
CI610_00032	PJE80979	IPR003423	Outer membrane efflux protein	GO:transport	GO_0006810	Yes
CI610_00032	PJE80979	IPR010130	Type I secretion outer membrane protein, TolC	GO:transport	GO_0006810	Yes
CI610_00035	PJE80982	IPR005750	UDP-N-acetylglucosamine 1-carboxyvinyltransferase	GO:UDP-N-acetylgalactosamine biosynthetic process	GO_0019277	Yes
CI610_00037	PJE80984	IPR000092	Polyprenyl synthetase	GO:isopreid biosynthetic process	GO_0008299	Yes
CI610_00038	PJE80985	IPR004548	Peptide chain release factor 3	GO:translational termination	GO_0006415	Yes
CI610_00042	PJE80989	IPR016305	Manse-6-phosphate isomerase	GO:GDP-manse biosynthetic process	GO_0009298	Yes
CI610_00042	PJE80989	IPR001250	Manse-6-phosphate isomerase, type I	GO:carbohydrate metabolic process	GO_0005975	Yes
CI610_00043	PJE80990	IPR011701	Major facilitator superfamily	GO:transmembrane transport	GO_0055085	Yes
CI610_00044	PJE80991	IPR022924	Cardiolipin synthase	GO:cardiolipin biosynthetic process	GO_0032049	Yes
CI610_00052	PJE80995	IPR013059	Tryptophan/tyrosine transporter	GO:aromatic ami acid transport	GO_0015801	Yes
CI610_00052	PJE80995	IPR018227	Ami acid/polyamine transporter 2	GO:ami acid transmembrane transport	GO_0003333	Yes
CI610_00053	PJE80996	IPR013059	Tryptophan/tyrosine transporter	GO:aromatic ami acid transport	GO_0015801	Yes
CI610_00053	PJE80996	IPR018227	Ami acid/polyamine transporter 2	GO:ami acid transmembrane transport	GO_0003333	Yes
CI610_00054	PJE80997	IPR000831	Trp repressor	GO:regulation of transcription, DNA-templated	GO_0006355	Yes
CI610_00054	PJE80997	IPR013335	Trp repressor, bacterial	GO:regulation of transcription, DNA-templated	GO_0006355	Yes
CI610_00057	PJE81000	IPR020055	Ribosomal protein L25, short-form	GO:translation	GO_0006412	Yes
CI610_00057	PJE81000	IPR001021	Ribosomal protein L25, long-form	GO:translation	GO_0006412	Yes
CI610_00057	PJE81000	IPR029751	Ribosomal protein L25	GO:translation	GO_0006412	Yes
CI610_00057	PJE81000	IPR011035	Ribosomal protein L25/Gln-tRNA synthetase, anti-codon-binding domain	GO:translation	GO_0006412	Yes
CI610_00059	PJE81002	IPR000836	Phosphoribosyltransferase domain	GO:nucleoside metabolic process	GO_0009116	Yes
CI610_00059	PJE81002	IPR005765	Uracil phosphoribosyl transferase	GO:uracil salvage	GO_0006223	Yes
CI610_00060	PJE81003	IPR000836	Phosphoribosyltransferase domain	GO:nucleoside metabolic process	GO_0009116	Yes
CI610_00061	PJE81004	IPR023648	Copper homeostasis CutC domain	GO:copper ion homeostasis	GO_0055070	Yes
CI610_00066	PJE80908	IPR010372	DNA polymerase III delta, N-terminal	GO:DNA replication	GO_0006260	Yes
CI610_00066	PJE80908	IPR008921	DNA polymerase III, clamp loader complex, gamma/delta/delta subunit, C-terminal	GO:DNA replication	GO_0006260	Yes
CI610_00066	PJE80908	IPR005790	DNA polymerase III, delta subunit	GO:DNA replication	GO_0006260	Yes
CI610_00068	PJE80910	IPR001085	Serine hydroxymethyltransferase	GO:tetrahydrofolate interconversion	GO_0035999	Yes
CI610_00068	PJE80910	IPR001085	Serine hydroxymethyltransferase	GO:glycine biosynthetic process	GO_0006545	Yes
CI610_00069	PJE80911	IPR001898	Solute carrier family 13	GO:transmembrane transport	GO_0055085	Yes
CI610_00069	PJE80911	IPR001898	Solute carrier family 13	GO:sodium ion transport	GO_0006814	Yes
CI610_00081	PJE80923	IPR003856	Polysaccharide chain length determinant N-terminal domain	GO:lipopolysaccharide biosynthetic process	GO_0009103	Yes
CI610_00086	PJE80928	IPR004846	Type II/III secretion system	GO:protein secretion	GO_0009306	Yes
CI610_00086	PJE80928	IPR003522	Type III secretion system outer membrane pore YscC/HrcC	GO:protein secretion	GO_0009306	Yes
CI610_00090	PJE80932	IPR001712	Type III secretion system FHIPEP	GO:protein secretion	GO_0009306	Yes
CI610_00090	PJE80932	IPR006302	Type III secretion protein HrcV	GO:protein transport	GO_0015031	Yes
CI610_00091	PJE80933	IPR004730	Transaldolase type 1	GO:pentose-phosphate shunt	GO_0006098	Yes
CI610_00091	PJE80933	IPR018225	Transaldolase, active site	GO:carbohydrate metabolic process	GO_0005975	Yes
CI610_00091	PJE80933	IPR001585	Transaldolase/Fructose-6-phosphate aldolase	GO:carbohydrate metabolic process	GO_0005975	Yes
CI610_00092	PJE80934	IPR006153	Cation/H+ exchanger	GO:transmembrane transport	GO_0055085	Yes
CI610_00092	PJE80934	IPR006153	Cation/H+ exchanger	GO:cation transport	GO_0006812	Yes
CI610_00093	PJE80935	IPR016092	FeS cluster insertion protein	GO:protein maturation by iron-sulfur cluster transfer	GO_0097428	Yes
CI610_00093	PJE80935	IPR023063	FeS cluster insertion protein ErpA	GO:protein maturation by iron-sulfur cluster transfer	GO_0097428	Yes
CI610_00095	PJE80937	IPR000462	CDP-alcohol phosphatidyltransferase	GO:phospholipid biosynthetic process	GO_0008654	Yes
CI610_00098	PJE80940	IPR005338	Anhydro-N-acetylmuramic acid kinase	GO:ami sugar metabolic process	GO_0006040	Yes
CI610_00098	PJE80940	IPR005338	Anhydro-N-acetylmuramic acid kinase	GO:peptidoglycan turver	GO_0009254	Yes
CI610_00104	PJE80946	IPR008269	Peptidase S16, Lon proteolytic domain	GO:proteolysis	GO_0006508	Yes
CI610_00105	PJE80947	IPR011023	p2p	GO:rRNA processing	GO_0006364	Yes
CI610_00112	PJE80864	IPR011869	tRNA/tmRNA (uracil-C(5))-methyltransferase, TrmA	GO:RNA processing	GO_0006396	Yes
CI610_00112	PJE80864	IPR010280	(Uracil-5)-methyltransferase family	GO:RNA processing	GO_0006396	Yes
CI610_00114	PJE80866	IPR006043	Xanthine/uracil/vitamin C permease	GO:transmembrane transport	GO_0055085	Yes
CI610_00114	PJE80866	IPR006043	Xanthine/uracil/vitamin C permease	GO:transport	GO_0006810	Yes
CI610_00117	PJE80869	IPR006464	N-acetyltransferase RimI/Ard1	GO:N-terminal protein ami acid acetylation	GO_0006474	Yes
CI610_00119	PJE80871	IPR005815	Adesylmethionine--8-ami-7-oxonaate amitransferase BioA	GO:biotin biosynthetic process	GO_0009102	Yes
CI610_00124	PJE80876	IPR002306	Tryptophan-tRNA ligase	GO:tryptophanyl-tRNA amiacylation	GO_0006436	Yes
CI610_00124	PJE80876	IPR002305	Amiacyl-tRNA synthetase, class Ic	GO:tRNA amiacylation for protein translation	GO_0006418	Yes
CI610_00124	PJE80876	IPR001412	Amiacyl-tRNA synthetase, class I, conserved site	GO:tRNA amiacylation for protein translation	GO_0006418	Yes
CI610_00131	PJE80883	IPR000873	AMP-dependent synthetase/ligase	GO:metabolic process	GO_0008152	Yes
CI610_00132	PJE80884	IPR004255	O-acyltransferase, WSD1, N-terminal	GO:glycerolipid biosynthetic process	GO_0045017	Yes
CI610_00132	PJE80884	IPR014292	Acyltransferase, WS/DGAT/MGAT	GO:glycerolipid biosynthetic process	GO_0045017	Yes
CI610_00136	PJE80888	IPR013482	Molybdenum cofactor guanylyltransferase	GO:Mo-molybdopterin cofactor biosynthetic process	GO_0006777	Yes
CI610_00137	PJE80889	IPR013484	Molybdenum cofactor biosynthesis protein B, proteobacteria	GO:Mo-molybdopterin cofactor biosynthetic process	GO_0006777	Yes
CI610_00137	PJE80889	IPR008284	Molybdenum cofactor biosynthesis, conserved site	GO:Mo-molybdopterin cofactor biosynthetic process	GO_0006777	Yes
CI610_00137	PJE80889	IPR012245	Molybdenum cofactor biosynthesis protein MoaB	GO:Mo-molybdopterin cofactor biosynthetic process	GO_0006777	Yes
CI610_00138	PJE80890	IPR023045	Molybdenum cofactor biosynthesis C	GO:Mo-molybdopterin cofactor biosynthetic process	GO_0006777	Yes
CI610_00138	PJE80890	IPR002820	Molybdopterin cofactor biosynthesis C (MoaC) domain	GO:Mo-molybdopterin cofactor biosynthetic process	GO_0006777	Yes
CI610_00140	PJE80892	IPR003448	Molybdopterin biosynthesis MoaE	GO:Mo-molybdopterin cofactor biosynthetic process	GO_0006777	Yes
CI610_00141	PJE80893	IPR005950	Molybdate ABC transporter, substrate-binding protein	GO:molybdate ion transport	GO_0015689	Yes
CI610_00142	PJE80894	IPR000515	ABC transporter type 1, transmembrane domain MetI-like	GO:transport	GO_0006810	Yes
CI610_00142	PJE80894	IPR011867	Molybdate ABC transporter, permease protein	GO:molybdate ion transport	GO_0015689	Yes
CI610_00143	PJE80895	IPR011868	Molybdate ABC transporter, ATP-binding protein	GO:molybdate ion transport	GO_0015689	Yes
CI610_00145	PJE80897	IPR008183	Aldose 1-/Glucose-6-phosphate 1-epimerase	GO:carbohydrate metabolic process	GO_0005975	Yes
CI610_00145	PJE80897	IPR011013	Galactose mutarotase-like domain	GO:carbohydrate metabolic process	GO_0005975	Yes
CI610_00145	PJE80897	IPR015443	Aldose 1-epimerase	GO:hexose metabolic process	GO_0019318	Yes
CI610_00146	PJE80898	IPR006206	Mevalonate/galactokinase	GO:metabolic process	GO_0008152	Yes
CI610_00146	PJE80898	IPR022963	Galactokinase, bacterial	GO:galactose metabolic process	GO_0006012	Yes
CI610_00146	PJE80898	IPR000705	Galactokinase	GO:carbohydrate phosphorylation	GO_0046835	Yes
CI610_00146	PJE80898	IPR000705	Galactokinase	GO:galactose metabolic process	GO_0006012	Yes
CI610_00147	PJE80899	IPR005849	Galactose-1-phosphate uridyl transferase, N-terminal	GO:galactose metabolic process	GO_0006012	Yes
CI610_00147	PJE80899	IPR005850	Galactose-1-phosphate uridyl transferase, C-terminal	GO:galactose metabolic process	GO_0006012	Yes
CI610_00147	PJE80899	IPR001937	Galactose-1-phosphate uridyl transferase, class I	GO:galactose catabolic process via UDP-galactose	GO_0033499	Yes
CI610_00149	PJE80901	IPR000843	LacI-type HTH domain	GO:regulation of transcription, DNA-templated	GO_0006355	Yes
CI610_00150	PJE80902	IPR011701	Major facilitator superfamily	GO:transmembrane transport	GO_0055085	Yes
CI610_00151	PJE80903	IPR014048	Methylated-DNA-[protein]-cysteine S-methyltransferase, DNA binding	GO:DNA repair	GO_0006281	Yes
CI610_00155	PJE80812	IPR002510	Metalloprotease TldD/PmbA	GO:proteolysis	GO_0006508	Yes
CI610_00157	PJE80814	IPR003563	7,8-dihydro-8-oxoguanine triphosphatase	GO:DNA repair	GO_0006281	Yes
CI610_00160	PJE80817	IPR026019	Ribulose-phosphate 3-epimerase	GO:pentose-phosphate shunt	GO_0006098	Yes
CI610_00160	PJE80817	IPR011060	Ribulose-phosphate binding barrel	GO:metabolic process	GO_0008152	Yes
CI610_00160	PJE80817	IPR000056	Ribulose-phosphate 3-epimerase-like	GO:carbohydrate metabolic process	GO_0005975	Yes
CI610_00163	PJE80820	IPR002801	Aspartate transcarbamylase regulatory subunit	GO:'de vo' pyrimidine nucleobase biosynthetic process	GO_0006207	Yes
CI610_00164	PJE80821	IPR006132	Aspartate/ornithine carbamoyltransferase, carbamoyl-P binding	GO:cellular ami acid metabolic process	GO_0006520	Yes
CI610_00164	PJE80821	IPR006130	Aspartate/ornithine carbamoyltransferase	GO:cellular ami acid metabolic process	GO_0006520	Yes
CI610_00164	PJE80821	IPR006131	Aspartate/ornithine carbamoyltransferase, Asp/Orn-binding domain	GO:cellular ami acid metabolic process	GO_0006520	Yes
CI610_00164	PJE80821	IPR002082	Aspartate carbamoyltransferase	GO:'de vo' pyrimidine nucleobase biosynthetic process	GO_0006207	Yes
CI610_00165	PJE80822	IPR030678	Peptide/nickel binding protein, MppA-type	GO:transmembrane transport	GO_0055085	Yes
CI610_00166	PJE80823	IPR001474	GTP cyclohydrolase I	GO:tetrahydrofolate biosynthetic process	GO_0046654	Yes
CI610_00166	PJE80823	IPR018234	GTP cyclohydrolase I, conserved site	GO:tetrahydrofolate biosynthetic process	GO_0046654	Yes
CI610_00168	PJE80825	IPR003421	Opine dehydrogenase	GO:oxidation-reduction process	GO_0055114	Yes
CI610_00168	PJE80825	IPR011128	Glycerol-3-phosphate dehydrogenase, NAD-dependent, N-terminal	GO:oxidation-reduction process	GO_0055114	Yes
CI610_00168	PJE80825	IPR013328	6-phosphogluconate dehydrogenase, domain 2	GO:oxidation-reduction process	GO_0055114	Yes
CI610_00168	PJE80825	IPR008927	6-phosphogluconate dehydrogenase C-terminal domain-like	GO:oxidation-reduction process	GO_0055114	Yes
CI610_00168	PJE80825	IPR011128	Glycerol-3-phosphate dehydrogenase, NAD-dependent, N-terminal	GO:glycerol-3-phosphate catabolic process	GO_0046168	Yes
CI610_00169	PJE80826	IPR000847	Transcription regulator HTH, LysR	GO:regulation of transcription, DNA-templated	GO_0006355	Yes
CI610_00173	PJE80830	IPR001917	Amitransferase, class-II, pyridoxal-phosphate binding site	GO:metabolic process	GO_0008152	Yes
CI610_00173	PJE80830	IPR011282	2-ami-3-ketobutyrate coenzyme A ligase	GO:threonine catabolic process	GO_0006567	Yes
CI610_00173	PJE80830	IPR004839	Amitransferase, class I/classII	GO:biosynthetic process	GO_0009058	Yes
CI610_00174	PJE80831	IPR002328	Alcohol dehydrogenase, zinc-type, conserved site	GO:oxidation-reduction process	GO_0055114	Yes
CI610_00174	PJE80831	IPR004627	L-threonine 3-dehydrogenase	GO:threonine catabolic process	GO_0006567	Yes
CI610_00174	PJE80831	IPR013149	Alcohol dehydrogenase, C-terminal	GO:oxidation-reduction process	GO_0055114	Yes
CI610_00174	PJE80831	IPR013154	Alcohol dehydrogenase, N-terminal	GO:oxidation-reduction process	GO_0055114	Yes
CI610_00174	PJE80831	IPR004627	L-threonine 3-dehydrogenase	GO:oxidation-reduction process	GO_0055114	Yes
CI610_00176	PJE80833	IPR001940	Peptidase S1C	GO:proteolysis	GO_0006508	Yes
CI610_00180	PJE80837	IPR006096	Glutamate/phenylalanine/leucine/valine dehydrogenase, C-terminal	GO:oxidation-reduction process	GO_0055114	Yes
CI610_00180	PJE80837	IPR006095	Glutamate/phenylalanine/leucine/valine dehydrogenase	GO:oxidation-reduction process	GO_0055114	Yes
CI610_00180	PJE80837	IPR006097	Glutamate/phenylalanine/leucine/valine dehydrogenase, dimerisation domain	GO:oxidation-reduction process	GO_0055114	Yes
CI610_00180	PJE80837	IPR006096	Glutamate/phenylalanine/leucine/valine dehydrogenase, C-terminal	GO:cellular ami acid metabolic process	GO_0006520	Yes
CI610_00180	PJE80837	IPR006097	Glutamate/phenylalanine/leucine/valine dehydrogenase, dimerisation domain	GO:cellular ami acid metabolic process	GO_0006520	Yes
CI610_00180	PJE80837	IPR006095	Glutamate/phenylalanine/leucine/valine dehydrogenase	GO:cellular ami acid metabolic process	GO_0006520	Yes
CI610_00180	PJE80837	IPR014362	Glutamate dehydrogenase	GO:oxidation-reduction process	GO_0055114	Yes
CI610_00186	PJE80843	IPR002510	Metalloprotease TldD/PmbA	GO:proteolysis	GO_0006508	Yes
CI610_00187	PJE80844	IPR006667	SLC41 divalent cation transporters, integral membrane domain	GO:cation transport	GO_0006812	Yes
CI610_00187	PJE80844	IPR006669	Magnesium transporter MgtE	GO:magnesium ion transport	GO_0015693	Yes
CI610_00190	PJE80847	IPR016152	Phosphotransferase/anion transporter	GO:transport	GO_0006810	Yes
CI610_00191	PJE80848	IPR003489	Ribosomal protein S30Ae/sigma 54 modulation protein	GO:primary metabolic process	GO_0044238	Yes
CI610_00192	PJE80849	IPR007046	RNA polymerase sigma factor 54, core-binding	GO:DNA-templated transcription, initiation	GO_0006352	Yes
CI610_00192	PJE80849	IPR000394	RNA polymerase sigma factor 54	GO:DNA-templated transcription, initiation	GO_0006352	Yes
CI610_00192	PJE80849	IPR000394	RNA polymerase sigma factor 54	GO:regulation of transcription, DNA-templated	GO_0006355	Yes
CI610_00193	PJE80850	IPR030921	LPS export ABC transporter, ATP-binding protein LptB	GO:transmembrane transport	GO_0055085	Yes
CI610_00194	PJE80851	IPR014340	Lipopolysaccharide export system protein LptA	GO:lipopolysaccharide transport	GO_0015920	Yes
CI610_00195	PJE80852	IPR026265	Lipopolysaccharide export system protein LptC	GO:lipopolysaccharide transport	GO_0015920	Yes
CI610_00196	PJE80853	IPR004837	Sodium/calcium exchanger membrane region	GO:transmembrane transport	GO_0055085	Yes
CI610_00199	PJE80856	IPR030802	ABC transporter permease MalE	GO:transport	GO_0006810	Yes
CI610_00200	PJE80857	IPR030970	Probable phospholipid ABC transporter-binding protein MlaD	GO:phospholipid transport	GO_0015914	Yes
CI610_00203	PJE80778	IPR017583	Tagatose/fructose phosphokinase	GO:carbohydrate metabolic process	GO_0005975	Yes
CI610_00204	PJE80779	IPR019833	Manganese/iron superoxide dismutase, binding site	GO:superoxide metabolic process	GO_0006801	Yes
CI610_00204	PJE80779	IPR019833	Manganese/iron superoxide dismutase, binding site	GO:oxidation-reduction process	GO_0055114	Yes
CI610_00204	PJE80779	IPR001189	Manganese/iron superoxide dismutase	GO:superoxide metabolic process	GO_0006801	Yes
CI610_00204	PJE80779	IPR019832	Manganese/iron superoxide dismutase, C-terminal	GO:superoxide metabolic process	GO_0006801	Yes
CI610_00204	PJE80779	IPR019832	Manganese/iron superoxide dismutase, C-terminal	GO:oxidation-reduction process	GO_0055114	Yes
CI610_00204	PJE80779	IPR001189	Manganese/iron superoxide dismutase	GO:oxidation-reduction process	GO_0055114	Yes
CI610_00204	PJE80779	IPR019831	Manganese/iron superoxide dismutase, N-terminal	GO:superoxide metabolic process	GO_0006801	Yes
CI610_00204	PJE80779	IPR019831	Manganese/iron superoxide dismutase, N-terminal	GO:oxidation-reduction process	GO_0055114	Yes
CI610_00209	PJE80784	IPR013620	Exodeoxyribonuclease I, C-terminal	GO:DNA repair	GO_0006281	Yes
CI610_00210	PJE80785	IPR001789	Signal transduction response regulator, receiver domain	GO:phosphorelay signal transduction system	GO_0000160	Yes
CI610_00211	PJE80786	IPR016032	Signal transduction response regulator, C-terminal effector	GO:regulation of transcription, DNA-templated	GO_0006355	Yes
CI610_00211	PJE80786	IPR000792	Transcription regulator LuxR, C-terminal	GO:regulation of transcription, DNA-templated	GO_0006355	Yes
CI610_00211	PJE80786	IPR001789	Signal transduction response regulator, receiver domain	GO:phosphorelay signal transduction system	GO_0000160	Yes
CI610_00212	PJE80787	IPR018951	Fumarase C, C-terminal	GO:tricarboxylic acid cycle	GO_0006099	Yes
CI610_00215	PJE80790	IPR011890	Structural maintenance of chromosomes protein, prokaryotic	GO:sister chromatid cohesion	GO_0007062	Yes
CI610_00215	PJE80790	IPR011890	Structural maintenance of chromosomes protein, prokaryotic	GO:chromosome condensation	GO_0030261	Yes
CI610_00215	PJE80790	IPR010935	SMCs flexible hinge	GO:chromosome organization	GO_0051276	Yes
CI610_00216	PJE80791	IPR011919	Cell division protein ZipA	GO:cell cycle	GO_0007049	Yes
CI610_00216	PJE80791	IPR007449	ZipA, C-terminal FtsZ-binding domain	GO:cell septum assembly	GO_0090529	Yes
CI610_00216	PJE80791	IPR011919	Cell division protein ZipA	GO:cell septum assembly	GO_0090529	Yes
CI610_00217	PJE80792	IPR003583	Helix-hairpin-helix DNA-binding motif, class 1	GO:DNA repair	GO_0006281	Yes
CI610_00217	PJE80792	IPR004150	NAD-dependent DNA ligase, OB-fold	GO:DNA replication	GO_0006260	Yes
CI610_00217	PJE80792	IPR004149	Zinc-finger, NAD-dependent DNA ligase C4-type	GO:DNA repair	GO_0006281	Yes
CI610_00217	PJE80792	IPR004149	Zinc-finger, NAD-dependent DNA ligase C4-type	GO:DNA replication	GO_0006260	Yes
CI610_00217	PJE80792	IPR001679	NAD-dependent DNA ligase	GO:DNA replication	GO_0006260	Yes
CI610_00217	PJE80792	IPR001679	NAD-dependent DNA ligase	GO:DNA repair	GO_0006281	Yes
CI610_00217	PJE80792	IPR004150	NAD-dependent DNA ligase, OB-fold	GO:DNA repair	GO_0006281	Yes
CI610_00223	PJE80798	IPR002123	Phospholipid/glycerol acyltransferase	GO:metabolic process	GO_0008152	Yes
CI610_00223	PJE80798	IPR028354	Glycerol-3-phosphate acyltransferase, PlsB	GO:phospholipid biosynthetic process	GO_0008654	Yes
CI610_00223	PJE80798	IPR022284	Glycerol-3-phosphate O-acyltransferase/Dihydroxyacetone phosphate acyltransferase	GO:cellular lipid metabolic process	GO_0044255	Yes
CI610_00225	PJE80800	IPR007536	Ribosomal RNA small subunit methyltransferase J	GO:rRNA methylation	GO_0031167	Yes
CI610_00226	PJE80801	IPR022496	tRNA threonylcarbamoyl adesine modification protein TsaB	GO:tRNA threonylcarbamoyladesine modification	GO_0002949	Yes
CI610_00227	PJE80802	IPR000850	Adenylate kinase/UMP-CMP kinase	GO:nucleobase-containing compound metabolic process	GO_0006139	Yes
CI610_00228	PJE80803	IPR013149	Alcohol dehydrogenase, C-terminal	GO:oxidation-reduction process	GO_0055114	Yes
CI610_00228	PJE80803	IPR013154	Alcohol dehydrogenase, N-terminal	GO:oxidation-reduction process	GO_0055114	Yes
CI610_00228	PJE80803	IPR002328	Alcohol dehydrogenase, zinc-type, conserved site	GO:oxidation-reduction process	GO_0055114	Yes
CI610_00229	PJE80804	IPR013751	3-Oxoacyl-[acyl-carrier-protein (ACP)] synthase III	GO:fatty acid biosynthetic process	GO_0006633	Yes
CI610_00229	PJE80804	IPR016039	Thiolase-like	GO:metabolic process	GO_0008152	Yes
CI610_00230	PJE80805	IPR000109	Proton-dependent oligopeptide transporter family	GO:transport	GO_0006810	Yes
CI610_00230	PJE80805	IPR005279	Dipeptide/tripeptide permease	GO:peptide transport	GO_0015833	Yes
CI610_00230	PJE80805	IPR018456	PTR2 family proton/oligopeptide symporter, conserved site	GO:oligopeptide transport	GO_0006857	Yes
CI610_00231	PJE80806	IPR021135	Phosphoelpyruvate carboxylase	GO:carbon fixation	GO_0015977	Yes
CI610_00231	PJE80806	IPR022805	Phosphoelpyruvate carboxylase, bacterial/plant-type	GO:carbon fixation	GO_0015977	Yes
CI610_00231	PJE80806	IPR022805	Phosphoelpyruvate carboxylase, bacterial/plant-type	GO:tricarboxylic acid cycle	GO_0006099	Yes
CI610_00231	PJE80806	IPR021135	Phosphoelpyruvate carboxylase	GO:tricarboxylic acid cycle	GO_0006099	Yes
CI610_00232	PJE80807	IPR016174	Di-haem cytochrome, transmembrane	GO:respiratory electron transport chain	GO_0022904	Yes
CI610_00240	PJE80752	IPR004358	Signal transduction histidine kinase-related protein, C-terminal	GO:phosphorylation	GO_0016310	Yes
CI610_00240	PJE80752	IPR001734	Sodium/solute symporter	GO:transport	GO_0006810	Yes
CI610_00240	PJE80752	IPR003661	Signal transduction histidine kinase, dimerisation/phosphoacceptor domain	GO:signal transduction	GO_0007165	Yes
CI610_00240	PJE80752	IPR013767	PAS fold	GO:regulation of transcription, DNA-templated	GO_0006355	Yes
CI610_00240	PJE80752	IPR001734	Sodium/solute symporter	GO:transmembrane transport	GO_0055085	Yes
CI610_00241	PJE80753	IPR001789	Signal transduction response regulator, receiver domain	GO:phosphorelay signal transduction system	GO_0000160	Yes
CI610_00241	PJE80753	IPR002078	RNA polymerase sigma factor 54 interaction domain	GO:regulation of transcription, DNA-templated	GO_0006355	Yes
CI610_00243	PJE80755	IPR003251	Rubrerythrin	GO:oxidation-reduction process	GO_0055114	Yes
CI610_00253	PJE80765	IPR003142	Biotin protein ligase, C-terminal	GO:cellular protein modification process	GO_0006464	Yes
CI610_00253	PJE80765	IPR004143	Biotinyl protein ligase (BPL) and lipoyl protein ligase (LPL), catalytic domain	GO:cellular protein modification process	GO_0006464	Yes
CI610_00253	PJE80765	IPR004408	Biotin--acetyl-CoA-carboxylase ligase	GO:cellular protein modification process	GO_0006464	Yes
CI610_00253	PJE80765	IPR030855	Bifunctional ligase/repressor BirA	GO:regulation of transcription, DNA-templated	GO_0006355	Yes
CI610_00264	PJE80714	IPR014284	RNA polymerase sigma-70 like domain	GO:regulation of transcription, DNA-templated	GO_0006355	Yes
CI610_00264	PJE80714	IPR013325	RNA polymerase sigma factor, region 2	GO:DNA-templated transcription, initiation	GO_0006352	Yes
CI610_00264	PJE80714	IPR014284	RNA polymerase sigma-70 like domain	GO:DNA-templated transcription, initiation	GO_0006352	Yes
CI610_00264	PJE80714	IPR007627	RNA polymerase sigma-70 region 2	GO:DNA-templated transcription, initiation	GO_0006352	Yes
CI610_00264	PJE80714	IPR007630	RNA polymerase sigma-70 region 4	GO:DNA-templated transcription, initiation	GO_0006352	Yes
CI610_00264	PJE80714	IPR013324	RNA polymerase sigma factor, region 3/4	GO:regulation of transcription, DNA-templated	GO_0006355	Yes
CI610_00264	PJE80714	IPR012759	RNA polymerase sigma factor RpoH, proteobacteria	GO:regulation of transcription, DNA-templated	GO_0006355	Yes
CI610_00264	PJE80714	IPR000943	RNA polymerase sigma-70	GO:DNA-templated transcription, initiation	GO_0006352	Yes
CI610_00264	PJE80714	IPR012759	RNA polymerase sigma factor RpoH, proteobacteria	GO:DNA-templated transcription, initiation	GO_0006352	Yes
CI610_00264	PJE80714	IPR012759	RNA polymerase sigma factor RpoH, proteobacteria	GO:response to heat	GO_0009408	Yes
CI610_00264	PJE80714	IPR000943	RNA polymerase sigma-70	GO:regulation of transcription, DNA-templated	GO_0006355	Yes
CI610_00264	PJE80714	IPR013325	RNA polymerase sigma factor, region 2	GO:regulation of transcription, DNA-templated	GO_0006355	Yes
CI610_00264	PJE80714	IPR013324	RNA polymerase sigma factor, region 3/4	GO:DNA-templated transcription, initiation	GO_0006352	Yes
CI610_00264	PJE80714	IPR007630	RNA polymerase sigma-70 region 4	GO:regulation of transcription, DNA-templated	GO_0006355	Yes
CI610_00264	PJE80714	IPR007627	RNA polymerase sigma-70 region 2	GO:regulation of transcription, DNA-templated	GO_0006355	Yes
CI610_00265	PJE80715	IPR004513	Cell division protein FtsX	GO:cell cycle	GO_0007049	Yes
CI610_00266	PJE80716	IPR005286	Cell division protein FtsE, ATP-binding	GO:cell division	GO_0051301	Yes
CI610_00267	PJE80717	IPR013822	Signal recognition particle, SRP54 subunit, helical bundle	GO:SRP-dependent cotranslational protein targeting to membrane	GO_0006614	Yes
CI610_00267	PJE80717	IPR004390	Signal-recognition particle receptor FtsY	GO:SRP-dependent cotranslational protein targeting to membrane	GO_0006614	Yes
CI610_00267	PJE80717	IPR000897	Signal recognition particle, SRP54 subunit, GTPase domain	GO:SRP-dependent cotranslational protein targeting to membrane	GO_0006614	Yes
CI610_00268	PJE80718	IPR004398	RNA methyltransferase, RsmD	GO:rRNA methylation	GO_0031167	Yes
CI610_00268	PJE80718	IPR002052	DNA methylase, N-6 adenine-specific, conserved site	GO:methylation	GO_0032259	Yes
CI610_00270	PJE80720	IPR015955	Lactate dehydrogenase/glycoside hydrolase, family 4, C-terminal	GO:carbohydrate metabolic process	GO_0005975	Yes
CI610_00270	PJE80720	IPR010945	Malate dehydrogenase, type 2	GO:malate metabolic process	GO_0006108	Yes
CI610_00270	PJE80720	IPR001557	L-lactate/malate dehydrogenase	GO:carboxylic acid metabolic process	GO_0019752	Yes
CI610_00270	PJE80720	IPR015955	Lactate dehydrogenase/glycoside hydrolase, family 4, C-terminal	GO:oxidation-reduction process	GO_0055114	Yes
CI610_00270	PJE80720	IPR001236	Lactate/malate dehydrogenase, N-terminal	GO:oxidation-reduction process	GO_0055114	Yes
CI610_00270	PJE80720	IPR001557	L-lactate/malate dehydrogenase	GO:oxidation-reduction process	GO_0055114	Yes
CI610_00270	PJE80720	IPR022383	Lactate/malate dehydrogenase, C-terminal	GO:oxidation-reduction process	GO_0055114	Yes
CI610_00270	PJE80720	IPR010945	Malate dehydrogenase, type 2	GO:oxidation-reduction process	GO_0055114	Yes
CI610_00271	PJE80721	IPR015590	Aldehyde dehydrogenase domain	GO:oxidation-reduction process	GO_0055114	Yes
CI610_00271	PJE80721	IPR029510	Aldehyde dehydrogenase, glutamic acid active site	GO:oxidation-reduction process	GO_0055114	Yes
CI610_00271	PJE80721	IPR029510	Aldehyde dehydrogenase, glutamic acid active site	GO:metabolic process	GO_0008152	Yes
CI610_00271	PJE80721	IPR016162	Aldehyde dehydrogenase N-terminal domain	GO:oxidation-reduction process	GO_0055114	Yes
CI610_00271	PJE80721	IPR016161	Aldehyde/histidil dehydrogenase	GO:oxidation-reduction process	GO_0055114	Yes
CI610_00271	PJE80721	IPR012394	Aldehyde dehydrogenase NAD(P)-dependent	GO:cellular aldehyde metabolic process	GO_0006081	Yes
CI610_00271	PJE80721	IPR015590	Aldehyde dehydrogenase domain	GO:metabolic process	GO_0008152	Yes
CI610_00271	PJE80721	IPR016161	Aldehyde/histidil dehydrogenase	GO:metabolic process	GO_0008152	Yes
CI610_00271	PJE80721	IPR012394	Aldehyde dehydrogenase NAD(P)-dependent	GO:oxidation-reduction process	GO_0055114	Yes
CI610_00271	PJE80721	IPR016162	Aldehyde dehydrogenase N-terminal domain	GO:metabolic process	GO_0008152	Yes
CI610_00273	PJE80723	IPR000515	ABC transporter type 1, transmembrane domain MetI-like	GO:transport	GO_0006810	Yes
CI610_00273	PJE80723	IPR005672	Phosphate transport system permease protein PstA	GO:phosphate ion transmembrane transport	GO_0035435	Yes
CI610_00274	PJE80724	IPR011864	Phosphate ABC transporter, permease protein PstC	GO:phosphate ion transport	GO_0006817	Yes
CI610_00274	PJE80724	IPR000515	ABC transporter type 1, transmembrane domain MetI-like	GO:transport	GO_0006810	Yes
CI610_00275	PJE80725	IPR011862	Phosphate binding protein	GO:transport	GO_0006810	Yes
CI610_00276	PJE80726	IPR006641	YqgF/RNase H-like domain	GO:nucleobase-containing compound metabolic process	GO_0006139	Yes
CI610_00277	PJE80727	IPR007370	Glutamate--cysteine ligase	GO:glutathione biosynthetic process	GO_0006750	Yes
CI610_00277	PJE80727	IPR006334	Glutamate--cysteine ligase, mofunctional	GO:glutathione biosynthetic process	GO_0006750	Yes
CI610_00279	PJE80729	IPR007448	Regulator of RNA polymerase sigma(70) subunit, Rsd/AlgQ	GO:regulation of transcription, DNA-templated	GO_0006355	Yes
CI610_00280	PJE80730	IPR000774	Peptidyl-prolyl cis-trans isomerase, FKBP-type, N-terminal	GO:protein folding	GO_0006457	Yes
CI610_00281	PJE80731	IPR005819	Histone H5	GO:nucleosome assembly	GO_0006334	Yes
CI610_00283	PJE80733	IPR009252	Cell division protein ZapB	GO:FtsZ-dependent cytokinesis	GO_0043093	Yes
CI610_00283	PJE80733	IPR009252	Cell division protein ZapB	GO:cell septum assembly	GO_0090529	Yes
CI610_00284	PJE80734	IPR020922	dITP/XTP pyrophosphatase	GO:nucleoside triphosphate catabolic process	GO_0009143	Yes
CI610_00284	PJE80734	IPR002637	Ham1-like protein	GO:nucleoside triphosphate catabolic process	GO_0009143	Yes
CI610_00285	PJE80735	IPR004559	Coproporphyrigen III oxidase, oxygen-independent related	GO:oxidation-reduction process	GO_0055114	Yes
CI610_00285	PJE80735	IPR004559	Coproporphyrigen III oxidase, oxygen-independent related	GO:porphyrin-containing compound biosynthetic process	GO_0006779	Yes
CI610_00288	PJE80738	IPR003358	tRNA (guanine-N-7) methyltransferase, Trmb type	GO:tRNA modification	GO_0006400	Yes
CI610_00289	PJE80739	IPR005254	Heme biosynthesis-associated TPR protein	GO:heme metabolic process	GO_0042168	Yes
CI610_00291	PJE80741	IPR003754	Tetrapyrrole biosynthesis, uroporphyrigen III synthase	GO:tetrapyrrole biosynthetic process	GO_0033014	Yes
CI610_00292	PJE80742	IPR022419	Porphobiligen deaminase, dipyrromethane cofactor binding site	GO:tetrapyrrole biosynthetic process	GO_0033014	Yes
CI610_00292	PJE80742	IPR022417	Porphobiligen deaminase, N-terminal	GO:tetrapyrrole biosynthetic process	GO_0033014	Yes
CI610_00292	PJE80742	IPR000860	Porphobiligen deaminase	GO:tetrapyrrole biosynthetic process	GO_0033014	Yes
CI610_00292	PJE80742	IPR022419	Porphobiligen deaminase, dipyrromethane cofactor binding site	GO:peptidyl-pyrromethane cofactor linkage	GO_0018160	Yes
CI610_00292	PJE80742	IPR022418	Porphobiligen deaminase, C-terminal	GO:tetrapyrrole biosynthetic process	GO_0033014	Yes
CI610_00293	PJE80743	IPR009049	Arginisuccinate lyase	GO:arginine biosynthetic process via ornithine	GO_0042450	Yes
CI610_00295	PJE80745	IPR016130	Protein-tyrosine phosphatase, active site	GO:dephosphorylation	GO_0016311	Yes
CI610_00295	PJE80745	IPR000387	Tyrosine specific protein phosphatases domain	GO:dephosphorylation	GO_0016311	Yes
CI610_00295	PJE80745	IPR000242	PTP type protein phosphatase	GO:protein dephosphorylation	GO_0006470	Yes
CI610_00296	PJE80699	IPR004500	Prolyl-tRNA synthetase, class IIa, bacterial-type	GO:prolyl-tRNA amiacylation	GO_0006433	Yes
CI610_00296	PJE80699	IPR002314	Amiacyl-tRNA synthetase, class II (G/ P/ S/T)	GO:tRNA amiacylation for protein translation	GO_0006418	Yes
CI610_00300	PJE80703	IPR013766	Thioredoxin domain	GO:cell redox homeostasis	GO_0045454	Yes
CI610_00300	PJE80703	IPR000866	Alkyl hydroperoxide reductase subunit C/ Thiol specific antioxidant	GO:oxidation-reduction process	GO_0055114	Yes
CI610_00300	PJE80703	IPR017937	Thioredoxin, conserved site	GO:cell redox homeostasis	GO_0045454	Yes
CI610_00302	PJE80705	IPR017788	DnaA regulatory inactivator Hda	GO:negative regulation of DNA-dependent DNA replication initiation	GO_0032297	Yes
CI610_00305	PJE80708	IPR004733	Phosphoribosylformylglycinamidine cyclo-ligase	GO:'de vo' IMP biosynthetic process	GO_0006189	Yes
CI610_00306	PJE80709	IPR004607	Phosphoribosylglycinamide formyltransferase	GO:'de vo' IMP biosynthetic process	GO_0006189	Yes
CI610_00306	PJE80709	IPR002376	Formyl transferase, N-terminal	GO:biosynthetic process	GO_0009058	Yes
CI610_00309	PJE80712	IPR002126	Cadherin	GO:homophilic cell adhesion via plasma membrane adhesion molecules	GO_0007156	Yes
CI610_00310	PJE80713	IPR002043	Uracil-DNA glycosylase family 1	GO:base-excision repair	GO_0006284	Yes
CI610_00310	PJE80713	IPR002043	Uracil-DNA glycosylase family 1	GO:DNA repair	GO_0006281	Yes
CI610_00310	PJE80713	IPR018085	Uracil-DNA glycosylase, active site	GO:DNA repair	GO_0006281	Yes
CI610_00315	PJE80654	IPR013321	Arc-type ribbon-helix-helix	GO:regulation of transcription, DNA-templated	GO_0006355	Yes
CI610_00330	PJE80669	IPR004590	DNA single-strand annealing protein RecT	GO:DNA metabolic process	GO_0006259	Yes
CI610_00330	PJE80669	IPR018330	RecT family	GO:DNA metabolic process	GO_0006259	Yes
CI610_00332	PJE80671	IPR013762	Integrase-like, catalytic domain	GO:DNA recombination	GO_0006310	Yes
CI610_00332	PJE80671	IPR013762	Integrase-like, catalytic domain	GO:DNA integration	GO_0015074	Yes
CI610_00332	PJE80671	IPR002104	Integrase, catalytic domain	GO:DNA recombination	GO_0006310	Yes
CI610_00332	PJE80671	IPR002104	Integrase, catalytic domain	GO:DNA integration	GO_0015074	Yes
CI610_00338	PJE80677	IPR002686	Transposase IS200-like	GO:transposition, DNA-mediated	GO_0006313	Yes
CI610_00340	PJE80679	IPR002941	DNA methylase N-4/N-6	GO:DNA methylation	GO_0006306	Yes
CI610_00340	PJE80679	IPR002052	DNA methylase, N-6 adenine-specific, conserved site	GO:methylation	GO_0032259	Yes
CI610_00340	PJE80679	IPR002295	N6 adenine-specific DNA methyltransferase, D21 class	GO:DNA methylation	GO_0006306	Yes
CI610_00360	PJE80621	IPR001584	Integrase, catalytic core	GO:DNA integration	GO_0015074	Yes
CI610_00360	PJE80621	IPR001598	Transposase, IS30, conserved site	GO:transposition, DNA-mediated	GO_0006313	Yes
CI610_00364	PJE80625	IPR020546	ATP synthase, F1 complex, delta/epsilon subunit, N-terminal	GO:ATP synthesis coupled proton transport	GO_0015986	Yes
CI610_00364	PJE80625	IPR001469	ATP synthase, F1 complex, delta/epsilon subunit	GO:ATP synthesis coupled proton transport	GO_0015986	Yes
CI610_00365	PJE80626	IPR005722	ATP synthase, F1 complex, beta subunit	GO:ATP synthesis coupled proton transport	GO_0015986	Yes
CI610_00365	PJE80626	IPR004100	ATPase, F1/V1/A1 complex, alpha/beta subunit, N-terminal domain	GO:proton transport	GO_0015992	Yes
CI610_00365	PJE80626	IPR004100	ATPase, F1/V1/A1 complex, alpha/beta subunit, N-terminal domain	GO:ATP metabolic process	GO_0046034	Yes
CI610_00366	PJE80627	IPR000131	ATP synthase, F1 complex, gamma subunit	GO:ATP synthesis coupled proton transport	GO_0015986	Yes
CI610_00367	PJE80628	IPR004100	ATPase, F1/V1/A1 complex, alpha/beta subunit, N-terminal domain	GO:proton transport	GO_0015992	Yes
CI610_00367	PJE80628	IPR005294	ATP synthase, F1 complex, alpha subunit	GO:ATP synthesis coupled proton transport	GO_0015986	Yes
CI610_00367	PJE80628	IPR000793	ATP synthase, alpha subunit, C-terminal	GO:ATP synthesis coupled proton transport	GO_0015986	Yes
CI610_00367	PJE80628	IPR004100	ATPase, F1/V1/A1 complex, alpha/beta subunit, N-terminal domain	GO:ATP metabolic process	GO_0046034	Yes
CI610_00368	PJE80629	IPR000711	ATPase, OSCP/delta subunit	GO:ATP synthesis coupled proton transport	GO_0015986	Yes
CI610_00368	PJE80629	IPR020781	ATPase, OSCP/delta subunit, conserved site	GO:ATP synthesis coupled proton transport	GO_0015986	Yes
CI610_00369	PJE80630	IPR002146	ATP synthase, F0 complex, subunit b/b', bacterial/chloroplast	GO:ATP synthesis coupled proton transport	GO_0015986	Yes
CI610_00369	PJE80630	IPR005864	ATP synthase, F0 complex, subunit b, bacterial	GO:ATP synthesis coupled proton transport	GO_0015986	Yes
CI610_00370	PJE80631	IPR005953	ATP synthase, F0 complex, subunit C, bacterial/chloroplast	GO:ATP synthesis coupled proton transport	GO_0015986	Yes
CI610_00370	PJE80631	IPR002379	V-ATPase proteolipid subunit C-like domain	GO:ATP hydrolysis coupled proton transport	GO_0015991	Yes
CI610_00370	PJE80631	IPR000454	ATP synthase, F0 complex, subunit C	GO:ATP synthesis coupled proton transport	GO_0015986	Yes
CI610_00371	PJE80632	IPR000568	ATP synthase, F0 complex, subunit A	GO:ATP synthesis coupled proton transport	GO_0015986	Yes
CI610_00373	PJE80634	IPR000847	Transcription regulator HTH, LysR	GO:regulation of transcription, DNA-templated	GO_0006355	Yes
CI610_00385	PJE80646	IPR013216	Methyltransferase type 11	GO:metabolic process	GO_0008152	Yes
CI610_00388	PJE80649	IPR001584	Integrase, catalytic core	GO:DNA integration	GO_0015074	Yes
CI610_00389	PJE80607	IPR026255	NAD(P) transhydrogenase, alpha subunit	GO:oxidation-reduction process	GO_0055114	Yes
CI610_00389	PJE80607	IPR026255	NAD(P) transhydrogenase, alpha subunit	GO:proton transport	GO_0015992	Yes
CI610_00389	PJE80607	IPR008143	Alanine dehydrogenase/pyridine nucleotide transhydrogenase, conserved site-2	GO:oxidation-reduction process	GO_0055114	Yes
CI610_00390	PJE80608	IPR012136	NADP transhydrogenase, beta subunit	GO:oxidation-reduction process	GO_0055114	Yes
CI610_00392	PJE80610	IPR005670	Phosphate transport system permease protein 1	GO:phosphate ion transmembrane transport	GO_0035435	Yes
CI610_00392	PJE80610	IPR015850	ABC transporter, phosphate import, PstB	GO:phosphate ion transport	GO_0006817	Yes
CI610_00395	PJE80613	IPR001801	Histone-like protein H-NS	GO:regulation of transcription, DNA-templated	GO_0006355	Yes
CI610_00396	PJE80614	IPR003841	Sodium-dependent phosphate transport protein	GO:sodium-dependent phosphate transport	GO_0044341	Yes
CI610_00398	PJE80616	IPR013766	Thioredoxin domain	GO:cell redox homeostasis	GO_0045454	Yes
CI610_00398	PJE80616	IPR005746	Thioredoxin	GO:cell redox homeostasis	GO_0045454	Yes
CI610_00398	PJE80616	IPR005746	Thioredoxin	GO:glycerol ether metabolic process	GO_0006662	Yes
CI610_00398	PJE80616	IPR017937	Thioredoxin, conserved site	GO:cell redox homeostasis	GO_0045454	Yes
CI610_00399	PJE80617	IPR011113	Rho termination factor, RNA-binding domain	GO:DNA-templated transcription, termination	GO_0006353	Yes
CI610_00399	PJE80617	IPR004665	Transcription termination factor Rho	GO:DNA-templated transcription, termination	GO_0006353	Yes
CI610_00399	PJE80617	IPR011112	Rho termination factor, N-terminal	GO:DNA-templated transcription, termination	GO_0006353	Yes
CI610_00400	PJE80618	IPR023677	UbiD decarboxylyase, bacteria	GO:ubiquine biosynthetic process	GO_0006744	Yes
CI610_00401	PJE80619	IPR017938	Riboflavin synthase-like beta-barrel	GO:oxidation-reduction process	GO_0055114	Yes
CI610_00401	PJE80619	IPR017927	Ferredoxin reductase-type FAD-binding domain	GO:oxidation-reduction process	GO_0055114	Yes
CI610_00401	PJE80619	IPR001433	Oxidoreductase FAD/NAD(P)-binding	GO:oxidation-reduction process	GO_0055114	Yes
CI610_00401	PJE80619	IPR001221	Phel hydroxylase reductase	GO:oxidation-reduction process	GO_0055114	Yes
CI610_00403	PJE80581	IPR005811	ATP-citrate lyase/succinyl-CoA ligase	GO:metabolic process	GO_0008152	Yes
CI610_00403	PJE80581	IPR005810	Succinyl-CoA ligase, alpha subunit	GO:metabolic process	GO_0008152	Yes
CI610_00404	PJE80582	IPR005809	Succinate--CoA synthetase, beta subunit	GO:tricarboxylic acid cycle	GO_0006099	Yes
CI610_00404	PJE80582	IPR005811	ATP-citrate lyase/succinyl-CoA ligase	GO:metabolic process	GO_0008152	Yes
CI610_00405	PJE80583	IPR004099	Pyridine nucleotide-disulphide oxidoreductase, dimerisation domain	GO:cell redox homeostasis	GO_0045454	Yes
CI610_00405	PJE80583	IPR012999	Pyridine nucleotide-disulphide oxidoreductase, class I, active site	GO:oxidation-reduction process	GO_0055114	Yes
CI610_00405	PJE80583	IPR023753	FAD/NAD(P)-binding domain	GO:oxidation-reduction process	GO_0055114	Yes
CI610_00405	PJE80583	IPR004099	Pyridine nucleotide-disulphide oxidoreductase, dimerisation domain	GO:oxidation-reduction process	GO_0055114	Yes
CI610_00405	PJE80583	IPR016156	FAD/NAD-linked reductase, dimerisation domain	GO:oxidation-reduction process	GO_0055114	Yes
CI610_00405	PJE80583	IPR006258	Dihydrolipoamide dehydrogenase	GO:oxidation-reduction process	GO_0055114	Yes
CI610_00406	PJE80584	IPR001078	2-oxoacid dehydrogenase acyltransferase, catalytic domain	GO:metabolic process	GO_0008152	Yes
CI610_00406	PJE80584	IPR006255	Dihydrolipoamide succinyltransferase	GO:tricarboxylic acid cycle	GO_0006099	Yes
CI610_00406	PJE80584	IPR004167	E3-binding domain	GO:metabolic process	GO_0008152	Yes
CI610_00407	PJE80585	IPR011603	2-oxoglutarate dehydrogenase E1 component	GO:oxidation-reduction process	GO_0055114	Yes
CI610_00407	PJE80585	IPR001017	Dehydrogenase, E1 component	GO:metabolic process	GO_0008152	Yes
CI610_00407	PJE80585	IPR011603	2-oxoglutarate dehydrogenase E1 component	GO:tricarboxylic acid cycle	GO_0006099	Yes
CI610_00408	PJE80586	IPR004489	Succinate dehydrogenase/fumarate reductase iron-sulphur protein	GO:oxidation-reduction process	GO_0055114	Yes
CI610_00408	PJE80586	IPR004489	Succinate dehydrogenase/fumarate reductase iron-sulphur protein	GO:tricarboxylic acid cycle	GO_0006099	Yes
CI610_00409	PJE80587	IPR015939	Fumarate reductase/succinate dehydrogenase flavoprotein-like, C-terminal	GO:oxidation-reduction process	GO_0055114	Yes
CI610_00409	PJE80587	IPR003952	Fumarate reductase/succinate dehydrogenase, FAD-binding site	GO:oxidation-reduction process	GO_0055114	Yes
CI610_00409	PJE80587	IPR014006	Succinate dehydrogenase/fumarate reductase, flavoprotein subunit	GO:oxidation-reduction process	GO_0055114	Yes
CI610_00409	PJE80587	IPR023753	FAD/NAD(P)-binding domain	GO:oxidation-reduction process	GO_0055114	Yes
CI610_00409	PJE80587	IPR011281	Succinate dehydrogenase, flavoprotein subunit	GO:tricarboxylic acid cycle	GO_0006099	Yes
CI610_00409	PJE80587	IPR014006	Succinate dehydrogenase/fumarate reductase, flavoprotein subunit	GO:electron transport chain	GO_0022900	Yes
CI610_00409	PJE80587	IPR011281	Succinate dehydrogenase, flavoprotein subunit	GO:oxidation-reduction process	GO_0055114	Yes
CI610_00410	PJE80588	IPR014312	Succinate dehydrogenase, hydrophobic membrane anchor	GO:tricarboxylic acid cycle	GO_0006099	Yes
CI610_00411	PJE80589	IPR018495	Succinate dehydrogenase, cytochrome b subunit, conserved site	GO:tricarboxylic acid cycle	GO_0006099	Yes
CI610_00411	PJE80589	IPR014314	Succinate dehydrogenase, cytochrome b556 subunit	GO:tricarboxylic acid cycle	GO_0006099	Yes
CI610_00412	PJE80590	IPR019810	Citrate synthase active site	GO:tricarboxylic acid cycle	GO_0006099	Yes
CI610_00413	PJE80591	IPR000755	D-alanyl-D-alanine dipeptidase	GO:proteolysis	GO_0006508	Yes
CI610_00414	PJE80592	IPR006139	D-isomer specific 2-hydroxyacid dehydrogenase, catalytic domain	GO:metabolic process	GO_0008152	Yes
CI610_00414	PJE80592	IPR020921	Erythronate-4-phosphate dehydrogenase	GO:pyridoxine biosynthetic process	GO_0008615	Yes
CI610_00414	PJE80592	IPR006140	D-isomer specific 2-hydroxyacid dehydrogenase, NAD-binding domain	GO:oxidation-reduction process	GO_0055114	Yes
CI610_00414	PJE80592	IPR006139	D-isomer specific 2-hydroxyacid dehydrogenase, catalytic domain	GO:oxidation-reduction process	GO_0055114	Yes
CI610_00414	PJE80592	IPR020921	Erythronate-4-phosphate dehydrogenase	GO:oxidation-reduction process	GO_0055114	Yes
CI610_00417	PJE80595	IPR002528	Multi antimicrobial extrusion protein	GO:transmembrane transport	GO_0055085	Yes
CI610_00417	PJE80595	IPR002528	Multi antimicrobial extrusion protein	GO:drug transmembrane transport	GO_0006855	Yes
CI610_00418	PJE80596	IPR004685	Branched-chain ami acid transport system II carrier protein	GO:branched-chain ami acid transport	GO_0015803	Yes
CI610_00420	PJE80598	IPR003965	Fatty acid synthase	GO:oxidation-reduction process	GO_0055114	Yes
CI610_00420	PJE80598	IPR003965	Fatty acid synthase	GO:fatty acid biosynthetic process	GO_0006633	Yes
CI610_00425	PJE80603	IPR002379	V-ATPase proteolipid subunit C-like domain	GO:ATP hydrolysis coupled proton transport	GO_0015991	Yes
CI610_00428	PJE80606	IPR004100	ATPase, F1/V1/A1 complex, alpha/beta subunit, N-terminal domain	GO:ATP metabolic process	GO_0046034	Yes
CI610_00428	PJE80606	IPR022878	V-type ATP synthase catalytic alpha chain	GO:ATP metabolic process	GO_0046034	Yes
CI610_00428	PJE80606	IPR004100	ATPase, F1/V1/A1 complex, alpha/beta subunit, N-terminal domain	GO:proton transport	GO_0015992	Yes
CI610_00431	PJE80539	IPR004464	Fructose-1,6-bisphosphatase class 2/Sedoheputulose-1,7-bisphosphatase	GO:glycerol metabolic process	GO_0006071	Yes
CI610_00431	PJE80539	IPR004464	Fructose-1,6-bisphosphatase class 2/Sedoheputulose-1,7-bisphosphatase	GO:gluconeogenesis	GO_0006094	Yes
CI610_00432	PJE80540	IPR006032	Ribosomal protein S12/S23	GO:translation	GO_0006412	Yes
CI610_00432	PJE80540	IPR005679	Ribosomal protein S12, bacterial-type	GO:translation	GO_0006412	Yes
CI610_00433	PJE80541	IPR000235	Ribosomal protein S5/S7	GO:translation	GO_0006412	Yes
CI610_00433	PJE80541	IPR005717	Ribosomal protein S7, bacterial/organellar-type	GO:translation	GO_0006412	Yes
CI610_00433	PJE80541	IPR020606	Ribosomal protein S7, conserved site	GO:translation	GO_0006412	Yes
CI610_00434	PJE80542	IPR004540	Translation elongation factor EFG/EF2	GO:translational elongation	GO_0006414	Yes
CI610_00435	PJE80543	IPR004541	Translation elongation factor EFTu/EF1A, bacterial/organelle	GO:translational elongation	GO_0006414	Yes
CI610_00436	PJE80544	IPR002559	Transposase, IS4-like	GO:transposition, DNA-mediated	GO_0006313	Yes
CI610_00437	PJE80545	IPR018268	Ribosomal protein S10, conserved site	GO:translation	GO_0006412	Yes
CI610_00437	PJE80545	IPR001848	Ribosomal protein S10	GO:translation	GO_0006412	Yes
CI610_00438	PJE80546	IPR000597	Ribosomal protein L3	GO:translation	GO_0006412	Yes
CI610_00438	PJE80546	IPR019927	Ribosomal protein L3, bacterial/organelle-type	GO:translation	GO_0006412	Yes
CI610_00439	PJE80547	IPR002136	Ribosomal protein L4/L1e	GO:translation	GO_0006412	Yes
CI610_00439	PJE80547	IPR023574	Ribosomal protein L4 domain	GO:translation	GO_0006412	Yes
CI610_00440	PJE80548	IPR013025	Ribosomal protein L25/L23	GO:translation	GO_0006412	Yes
CI610_00440	PJE80548	IPR012678	Ribosomal protein L23/L15e core domain	GO:translation	GO_0006412	Yes
CI610_00441	PJE80549	IPR022666	Ribosomal Proteins L2, RNA binding domain	GO:translation	GO_0006412	Yes
CI610_00441	PJE80549	IPR005880	Ribosomal protein L2, bacterial/organellar-type	GO:translation	GO_0006412	Yes
CI610_00441	PJE80549	IPR022671	Ribosomal protein L2, conserved site	GO:translation	GO_0006412	Yes
CI610_00441	PJE80549	IPR002171	Ribosomal protein L2	GO:translation	GO_0006412	Yes
CI610_00441	PJE80549	IPR022669	Ribosomal protein L2, C-terminal	GO:translation	GO_0006412	Yes
CI610_00442	PJE80550	IPR023575	Ribosomal protein S19, superfamily	GO:translation	GO_0006412	Yes
CI610_00442	PJE80550	IPR005732	Ribosomal protein S19, bacterial-type	GO:translation	GO_0006412	Yes
CI610_00442	PJE80550	IPR002222	Ribosomal protein S19/S15	GO:translation	GO_0006412	Yes
CI610_00443	PJE80551	IPR018260	Ribosomal protein L22/L17, conserved site	GO:translation	GO_0006412	Yes
CI610_00443	PJE80551	IPR005727	Ribosomal protein L22, bacterial/chloroplast-type	GO:translation	GO_0006412	Yes
CI610_00443	PJE80551	IPR001063	Ribosomal protein L22/L17	GO:translation	GO_0006412	Yes
CI610_00444	PJE80552	IPR005704	Ribosomal protein S3, bacterial	GO:translation	GO_0006412	Yes
CI610_00444	PJE80552	IPR001351	Ribosomal protein S3, C-terminal	GO:translation	GO_0006412	Yes
CI610_00445	PJE80553	IPR016180	Ribosomal protein L10e/L16	GO:translation	GO_0006412	Yes
CI610_00445	PJE80553	IPR000114	Ribosomal protein L16	GO:translation	GO_0006412	Yes
CI610_00445	PJE80553	IPR020798	Ribosomal protein L16, conserved site	GO:translation	GO_0006412	Yes
CI610_00446	PJE80554	IPR001854	Ribosomal protein L29/L35	GO:translation	GO_0006412	Yes
CI610_00446	PJE80554	IPR018254	Ribosomal protein L29, conserved site	GO:translation	GO_0006412	Yes
CI610_00447	PJE80555	IPR000266	Ribosomal protein S17/S11	GO:translation	GO_0006412	Yes
CI610_00447	PJE80555	IPR019984	30S ribosomal protein S17	GO:translation	GO_0006412	Yes
CI610_00447	PJE80555	IPR019979	Ribosomal protein S17, conserved site	GO:translation	GO_0006412	Yes
CI610_00448	PJE80556	IPR000218	Ribosomal protein L14P	GO:translation	GO_0006412	Yes
CI610_00448	PJE80556	IPR005745	Ribosomal protein L14P, bacterial-type	GO:translation	GO_0006412	Yes
CI610_00449	PJE80557	IPR003256	Ribosomal protein L24	GO:translation	GO_0006412	Yes
CI610_00449	PJE80557	IPR005825	Ribosomal protein L24/L26, conserved site	GO:translation	GO_0006412	Yes
CI610_00450	PJE80558	IPR020929	Ribosomal protein L5, conserved site	GO:translation	GO_0006412	Yes
CI610_00450	PJE80558	IPR020930	Ribosomal protein L5, bacterial-type	GO:translation	GO_0006412	Yes
CI610_00450	PJE80558	IPR002132	Ribosomal protein L5	GO:translation	GO_0006412	Yes
CI610_00451	PJE80559	IPR001209	Ribosomal protein S14	GO:translation	GO_0006412	Yes
CI610_00451	PJE80559	IPR018271	Ribosomal protein S14, conserved site	GO:translation	GO_0006412	Yes
CI610_00452	PJE80560	IPR000630	Ribosomal protein S8	GO:translation	GO_0006412	Yes
CI610_00453	PJE80561	IPR000702	Ribosomal protein L6	GO:translation	GO_0006412	Yes
CI610_00453	PJE80561	IPR020040	Ribosomal protein L6, alpha-beta domain	GO:translation	GO_0006412	Yes
CI610_00453	PJE80561	IPR019906	Ribosomal protein L6, bacterial-type	GO:translation	GO_0006412	Yes
CI610_00453	PJE80561	IPR002358	Ribosomal protein L6, conserved site	GO:translation	GO_0006412	Yes
CI610_00454	PJE80562	IPR004389	Ribosomal protein L18, bacterial-type	GO:translation	GO_0006412	Yes
CI610_00454	PJE80562	IPR005484	Ribosomal protein L18	GO:translation	GO_0006412	Yes
CI610_00455	PJE80563	IPR005712	Ribosomal protein S5, bacterial-type	GO:translation	GO_0006412	Yes
CI610_00455	PJE80563	IPR013810	Ribosomal protein S5, N-terminal	GO:translation	GO_0006412	Yes
CI610_00455	PJE80563	IPR005324	Ribosomal protein S5, C-terminal	GO:translation	GO_0006412	Yes
CI610_00456	PJE80564	IPR005996	Ribosomal protein L30, bacterial-type	GO:translation	GO_0006412	Yes
CI610_00457	PJE80565	IPR005749	Ribosomal protein L15, bacterial-type	GO:translation	GO_0006412	Yes
CI610_00457	PJE80565	IPR030878	Ribosomal protein L15	GO:translation	GO_0006412	Yes
CI610_00457	PJE80565	IPR001196	Ribosomal protein L15, conserved site	GO:translation	GO_0006412	Yes
CI610_00458	PJE80566	IPR002208	SecY/SEC61-alpha family	GO:protein transport	GO_0015031	Yes
CI610_00459	PJE80567	IPR000473	Ribosomal protein L36	GO:translation	GO_0006412	Yes
CI610_00460	PJE80568	IPR001892	Ribosomal protein S13	GO:translation	GO_0006412	Yes
CI610_00460	PJE80568	IPR019980	Ribosomal protein S13, bacterial-type	GO:translation	GO_0006412	Yes
CI610_00460	PJE80568	IPR018269	Ribosomal protein S13, conserved site	GO:translation	GO_0006412	Yes
CI610_00461	PJE80569	IPR019981	Ribosomal protein S11, bacterial-type	GO:translation	GO_0006412	Yes
CI610_00461	PJE80569	IPR001971	Ribosomal protein S11	GO:translation	GO_0006412	Yes
CI610_00462	PJE80570	IPR005709	Ribosomal protein S4, bacterial-type	GO:translation	GO_0006412	Yes
CI610_00463	PJE80571	IPR011260	RNA polymerase, alpha subunit, C-terminal	GO:transcription, DNA-templated	GO_0006351	Yes
CI610_00463	PJE80571	IPR011263	DNA-directed RNA polymerase, RpoA/D/Rpb3-type	GO:transcription, DNA-templated	GO_0006351	Yes
CI610_00463	PJE80571	IPR009025	DNA-directed RNA polymerase, RBP11-like dimerisation domain	GO:transcription, DNA-templated	GO_0006351	Yes
CI610_00463	PJE80571	IPR011262	DNA-directed RNA polymerase, insert domain	GO:transcription, DNA-templated	GO_0006351	Yes
CI610_00463	PJE80571	IPR011773	DNA-directed RNA polymerase, alpha subunit	GO:transcription, DNA-templated	GO_0006351	Yes
CI610_00464	PJE80572	IPR000456	Ribosomal protein L17	GO:translation	GO_0006412	Yes
CI610_00465	PJE80573	IPR001845	HTH ArsR-type DNA-binding domain	GO:regulation of transcription, DNA-templated	GO_0006355	Yes
CI610_00468	PJE80576	IPR005752	ATP-dependent DNA helicase Rep	GO:DNA unwinding involved in DNA replication	GO_0006268	Yes
CI610_00472	PJE80580	IPR001030	Aconitase/3-isopropylmalate dehydratase large subunit, alpha/beta/alpha domain	GO:metabolic process	GO_0008152	Yes
CI610_00472	PJE80580	IPR004406	Aconitase B	GO:tricarboxylic acid cycle	GO_0006099	Yes
CI610_00472	PJE80580	IPR015932	Aconitase/3-isopropylmalate dehydratase large subunit, alpha/beta/alpha, subdomain 2	GO:metabolic process	GO_0008152	Yes
CI610_00472	PJE80580	IPR015931	Aconitase/3-isopropylmalate dehydratase large subunit, alpha/beta/alpha, subdomain 1/3	GO:metabolic process	GO_0008152	Yes
CI610_00472	PJE80580	IPR015933	Aconitase B, HEAT-like domain	GO:tricarboxylic acid cycle	GO_0006099	Yes
CI610_00472	PJE80580	IPR015929	Aconitase B, swivel	GO:tricarboxylic acid cycle	GO_0006099	Yes
CI610_00474	PJE80506	IPR013132	N-acetylneuraminic acid synthase, N-terminal	GO:carbohydrate biosynthetic process	GO_0016051	Yes
CI610_00480	PJE80512	IPR013321	Arc-type ribbon-helix-helix	GO:regulation of transcription, DNA-templated	GO_0006355	Yes
CI610_00480	PJE80512	IPR010985	Ribbon-helix-helix	GO:regulation of transcription, DNA-templated	GO_0006355	Yes
CI610_00487	PJE80519	IPR003856	Polysaccharide chain length determinant N-terminal domain	GO:lipopolysaccharide biosynthetic process	GO_0009103	Yes
CI610_00487	PJE80519	IPR005702	Exopolysaccharide synthesis protein	GO:extracellular polysaccharide biosynthetic process	GO_0045226	Yes
CI610_00488	PJE80520	IPR003715	Polysaccharide export protein	GO:polysaccharide transport	GO_0015774	Yes
CI610_00492	PJE80524	IPR008147	Glutamine synthetase, beta-Grasp domain	GO:nitrogen compound metabolic process	GO_0006807	Yes
CI610_00492	PJE80524	IPR008146	Glutamine synthetase, catalytic domain	GO:nitrogen compound metabolic process	GO_0006807	Yes
CI610_00492	PJE80524	IPR008147	Glutamine synthetase, beta-Grasp domain	GO:glutamine biosynthetic process	GO_0006542	Yes
CI610_00492	PJE80524	IPR004809	Glutamine synthetase type I	GO:nitrogen fixation	GO_0009399	Yes
CI610_00494	PJE80526	IPR004358	Signal transduction histidine kinase-related protein, C-terminal	GO:phosphorylation	GO_0016310	Yes
CI610_00494	PJE80526	IPR013767	PAS fold	GO:regulation of transcription, DNA-templated	GO_0006355	Yes
CI610_00494	PJE80526	IPR003661	Signal transduction histidine kinase, dimerisation/phosphoacceptor domain	GO:signal transduction	GO_0007165	Yes
CI610_00495	PJE80527	IPR010114	Signal transduction response regulator, nitrogen regulation NR(I)	GO:phosphorelay signal transduction system	GO_0000160	Yes
CI610_00495	PJE80527	IPR002078	RNA polymerase sigma factor 54 interaction domain	GO:regulation of transcription, DNA-templated	GO_0006355	Yes
CI610_00495	PJE80527	IPR010114	Signal transduction response regulator, nitrogen regulation NR(I)	GO:regulation of nitrogen utilization	GO_0006808	Yes
CI610_00495	PJE80527	IPR001789	Signal transduction response regulator, receiver domain	GO:phosphorelay signal transduction system	GO_0000160	Yes
CI610_00497	PJE80529	IPR001188	Bacterial periplasmic spermidine/putrescine-binding protein	GO:polyamine transport	GO_0015846	Yes
CI610_00498	PJE80530	IPR006016	UspA	GO:response to stress	GO_0006950	Yes
CI610_00506	PJE80480	IPR002514	Transposase IS3/IS911family	GO:transposition, DNA-mediated	GO_0006313	Yes
CI610_00509	PJE80483	IPR020449	Transcription regulator HTH, AraC- type	GO:regulation of transcription, DNA-templated	GO_0006355	Yes
CI610_00509	PJE80483	IPR018062	HTH domain AraC-type, conserved site	GO:regulation of transcription, DNA-templated	GO_0006355	Yes
CI610_00509	PJE80483	IPR018060	DNA binding HTH domain, AraC-type	GO:regulation of transcription, DNA-templated	GO_0006355	Yes
CI610_00510	PJE80484	IPR016039	Thiolase-like	GO:metabolic process	GO_0008152	Yes
CI610_00512	PJE80486	IPR005131	Serine dehydratase beta chain	GO:gluconeogenesis	GO_0006094	Yes
CI610_00512	PJE80486	IPR004644	Iron-sulphur-dependent L-serine dehydratase single chain form	GO:gluconeogenesis	GO_0006094	Yes
CI610_00514	PJE80488	IPR016039	Thiolase-like	GO:metabolic process	GO_0008152	Yes
CI610_00515	PJE80489	IPR010083	Beta-hydroxyacyl-(acyl-carrier-protein) dehydratase FabA	GO:fatty acid biosynthetic process	GO_0006633	Yes
CI610_00516	PJE80490	IPR006168	Glycerol-3-phosphate dehydrogenase, NAD-dependent	GO:oxidation-reduction process	GO_0055114	Yes
CI610_00516	PJE80490	IPR006168	Glycerol-3-phosphate dehydrogenase, NAD-dependent	GO:glycerol-3-phosphate metabolic process	GO_0006072	Yes
CI610_00516	PJE80490	IPR011128	Glycerol-3-phosphate dehydrogenase, NAD-dependent, N-terminal	GO:glycerol-3-phosphate catabolic process	GO_0046168	Yes
CI610_00516	PJE80490	IPR006109	Glycerol-3-phosphate dehydrogenase, NAD-dependent, C-terminal	GO:carbohydrate metabolic process	GO_0005975	Yes
CI610_00516	PJE80490	IPR006109	Glycerol-3-phosphate dehydrogenase, NAD-dependent, C-terminal	GO:oxidation-reduction process	GO_0055114	Yes
CI610_00516	PJE80490	IPR011128	Glycerol-3-phosphate dehydrogenase, NAD-dependent, N-terminal	GO:oxidation-reduction process	GO_0055114	Yes
CI610_00516	PJE80490	IPR013328	6-phosphogluconate dehydrogenase, domain 2	GO:oxidation-reduction process	GO_0055114	Yes
CI610_00516	PJE80490	IPR008927	6-phosphogluconate dehydrogenase C-terminal domain-like	GO:oxidation-reduction process	GO_0055114	Yes
CI610_00518	PJE80492	IPR004449	Phosphohistidine phosphatase SixA	GO:cellular protein modification process	GO_0006464	Yes
CI610_00520	PJE80494	IPR011701	Major facilitator superfamily	GO:transmembrane transport	GO_0055085	Yes
CI610_00522	PJE80496	IPR017969	Heavy-metal-associated, conserved site	GO:metal ion transport	GO_0030001	Yes
CI610_00522	PJE80496	IPR006121	Heavy metal-associated domain, HMA	GO:metal ion transport	GO_0030001	Yes
CI610_00522	PJE80496	IPR027256	P-type ATPase, subfamily IB	GO:cation transport	GO_0006812	Yes
CI610_00523	PJE80497	IPR011789	Cu(I)-responsive transcriptional regulator	GO:positive regulation of transcription, DNA-templated	GO_0045893	Yes
CI610_00523	PJE80497	IPR000551	MerR-type HTH domain	GO:regulation of transcription, DNA-templated	GO_0006355	Yes
CI610_00531	PJE80503	IPR018323	Outer membrane lipoprotein carrier protein LolA, Proteobacteria	GO:lipoprotein transport	GO_0042953	Yes
CI610_00532	PJE80504	IPR008921	DNA polymerase III, clamp loader complex, gamma/delta/delta subunit, C-terminal	GO:DNA replication	GO_0006260	Yes
CI610_00537	PJE80454	IPR017938	Riboflavin synthase-like beta-barrel	GO:oxidation-reduction process	GO_0055114	Yes
CI610_00537	PJE80454	IPR001433	Oxidoreductase FAD/NAD(P)-binding	GO:oxidation-reduction process	GO_0055114	Yes
CI610_00537	PJE80454	IPR017927	Ferredoxin reductase-type FAD-binding domain	GO:oxidation-reduction process	GO_0055114	Yes
CI610_00537	PJE80454	IPR001221	Phel hydroxylase reductase	GO:oxidation-reduction process	GO_0055114	Yes
CI610_00537	PJE80454	IPR001709	Flavoprotein pyridine nucleotide cytochrome reductase	GO:oxidation-reduction process	GO_0055114	Yes
CI610_00540	PJE80457	IPR003703	Acyl-CoA thioesterase	GO:acyl-CoA metabolic process	GO_0006637	Yes
CI610_00541	PJE80458	IPR002509	dB homology domain	GO:carbohydrate metabolic process	GO_0005975	Yes
CI610_00541	PJE80458	IPR011330	Glycoside hydrolase/deacetylase, beta/alpha-barrel	GO:carbohydrate metabolic process	GO_0005975	Yes
CI610_00546	PJE80463	IPR005757	Murein peptide ligase	GO:cell wall organization	GO_0071555	Yes
CI610_00546	PJE80463	IPR000713	Mur ligase, N-terminal catalytic domain	GO:biosynthetic process	GO_0009058	Yes
CI610_00546	PJE80463	IPR013221	Mur ligase, central	GO:biosynthetic process	GO_0009058	Yes
CI610_00546	PJE80463	IPR005757	Murein peptide ligase	GO:peptidoglycan biosynthetic process	GO_0009252	Yes
CI610_00546	PJE80463	IPR004101	Mur ligase, C-terminal	GO:biosynthetic process	GO_0009058	Yes
CI610_00547	PJE80464	IPR011404	Pyrophosphate--fructose 6-phosphate 1-phosphotransferase, XF0274	GO:glycolytic process	GO_0006096	Yes
CI610_00547	PJE80464	IPR022953	ATP-dependent 6-phosphofructokinase	GO:glycolytic process	GO_0006096	Yes
CI610_00547	PJE80464	IPR022953	ATP-dependent 6-phosphofructokinase	GO:fructose 6-phosphate metabolic process	GO_0006002	Yes
CI610_00547	PJE80464	IPR000023	Phosphofructokinase domain	GO:glycolytic process	GO_0006096	Yes
CI610_00552	PJE80469	IPR001789	Signal transduction response regulator, receiver domain	GO:phosphorelay signal transduction system	GO_0000160	Yes
CI610_00552	PJE80469	IPR000700	PAS-associated, C-terminal	GO:phosphorelay signal transduction system	GO_0000160	Yes
CI610_00554	PJE80471	IPR004358	Signal transduction histidine kinase-related protein, C-terminal	GO:phosphorylation	GO_0016310	Yes
CI610_00554	PJE80471	IPR003660	HAMP domain	GO:signal transduction	GO_0007165	Yes
CI610_00554	PJE80471	IPR003661	Signal transduction histidine kinase, dimerisation/phosphoacceptor domain	GO:signal transduction	GO_0007165	Yes
CI610_00554	PJE80471	IPR001789	Signal transduction response regulator, receiver domain	GO:phosphorelay signal transduction system	GO_0000160	Yes
CI610_00556	PJE80473	IPR003698	Lipoyl synthase	GO:lipoate biosynthetic process	GO_0009107	Yes
CI610_00558	PJE80475	IPR004143	Biotinyl protein ligase (BPL) and lipoyl protein ligase (LPL), catalytic domain	GO:cellular protein modification process	GO_0006464	Yes
CI610_00558	PJE80475	IPR000544	Octayltransferase	GO:lipoate biosynthetic process	GO_0009107	Yes
CI610_00560	PJE80477	IPR012907	Peptidase S11, D-Ala-D-Ala carboxypeptidase A, C-terminal	GO:proteolysis	GO_0006508	Yes
CI610_00560	PJE80477	IPR001967	Peptidase S11, D-alanyl-D-alanine carboxypeptidase A, N-terminal	GO:proteolysis	GO_0006508	Yes
CI610_00560	PJE80477	IPR015956	Penicillin-binding protein-associated	GO:proteolysis	GO_0006508	Yes
CI610_00560	PJE80477	IPR018044	Peptidase S11, D-alanyl-D-alanine carboxypeptidase A	GO:proteolysis	GO_0006508	Yes
CI610_00564	PJE80429	IPR002505	Phosphate acetyl/butaryl transferase	GO:metabolic process	GO_0008152	Yes
CI610_00565	PJE80430	IPR004372	Acetate/propionate kinase	GO:organic acid metabolic process	GO_0006082	Yes
CI610_00565	PJE80430	IPR023865	Aliphatic acid kinase, short-chain, conserved site	GO:phosphorylation	GO_0016310	Yes
CI610_00565	PJE80430	IPR000890	Aliphatic acid kinase, short-chain	GO:phosphorylation	GO_0016310	Yes
CI610_00565	PJE80430	IPR023865	Aliphatic acid kinase, short-chain, conserved site	GO:metabolic process	GO_0008152	Yes
CI610_00565	PJE80430	IPR000890	Aliphatic acid kinase, short-chain	GO:metabolic process	GO_0008152	Yes
CI610_00566	PJE80431	IPR001807	Chloride channel, voltage gated	GO:transmembrane transport	GO_0055085	Yes
CI610_00566	PJE80431	IPR014743	Chloride channel, core	GO:transmembrane transport	GO_0055085	Yes
CI610_00566	PJE80431	IPR001807	Chloride channel, voltage gated	GO:chloride transport	GO_0006821	Yes
CI610_00571	PJE80436	IPR008414	Hemolysin BL-binding component	GO:pathogenesis	GO_0009405	Yes
CI610_00574	PJE80439	IPR002053	Glycoside hydrolase, family 25	GO:peptidoglycan catabolic process	GO_0009253	Yes
CI610_00574	PJE80439	IPR002053	Glycoside hydrolase, family 25	GO:cell wall macromolecule catabolic process	GO_0016998	Yes
CI610_00576	PJE80441	IPR006076	FAD dependent oxidoreductase	GO:oxidation-reduction process	GO_0055114	Yes
CI610_00576	PJE80441	IPR000447	FAD-dependent glycerol-3-phosphate dehydrogenase	GO:glycerol-3-phosphate metabolic process	GO_0006072	Yes
CI610_00576	PJE80441	IPR000447	FAD-dependent glycerol-3-phosphate dehydrogenase	GO:oxidation-reduction process	GO_0055114	Yes
CI610_00576	PJE80441	IPR023753	FAD/NAD(P)-binding domain	GO:oxidation-reduction process	GO_0055114	Yes
CI610_00577	PJE80442	IPR008334	5'-Nucleotidase, C-terminal	GO:nucleotide catabolic process	GO_0009166	Yes
CI610_00577	PJE80442	IPR006179	5'-Nucleotidase/apyrase	GO:nucleotide catabolic process	GO_0009166	Yes
CI610_00579	PJE80444	IPR002328	Alcohol dehydrogenase, zinc-type, conserved site	GO:oxidation-reduction process	GO_0055114	Yes
CI610_00579	PJE80444	IPR013149	Alcohol dehydrogenase, C-terminal	GO:oxidation-reduction process	GO_0055114	Yes
CI610_00579	PJE80444	IPR013154	Alcohol dehydrogenase, N-terminal	GO:oxidation-reduction process	GO_0055114	Yes
CI610_00582	PJE80447	IPR002078	RNA polymerase sigma factor 54 interaction domain	GO:regulation of transcription, DNA-templated	GO_0006355	Yes
CI610_00582	PJE80447	IPR001789	Signal transduction response regulator, receiver domain	GO:phosphorelay signal transduction system	GO_0000160	Yes
CI610_00583	PJE80448	IPR001789	Signal transduction response regulator, receiver domain	GO:phosphorelay signal transduction system	GO_0000160	Yes
CI610_00583	PJE80448	IPR004358	Signal transduction histidine kinase-related protein, C-terminal	GO:phosphorylation	GO_0016310	Yes
CI610_00583	PJE80448	IPR008207	Signal transduction histidine kinase, phosphotransfer (Hpt) domain	GO:phosphorelay signal transduction system	GO_0000160	Yes
CI610_00583	PJE80448	IPR003661	Signal transduction histidine kinase, dimerisation/phosphoacceptor domain	GO:signal transduction	GO_0007165	Yes
CI610_00585	PJE80404	IPR001342	Homoserine dehydrogenase, catalytic	GO:oxidation-reduction process	GO_0055114	Yes
CI610_00585	PJE80404	IPR016204	Homoserine dehydrogenase	GO:cellular ami acid metabolic process	GO_0006520	Yes
CI610_00585	PJE80404	IPR019811	Homoserine dehydrogenase, conserved site	GO:cellular ami acid metabolic process	GO_0006520	Yes
CI610_00585	PJE80404	IPR019811	Homoserine dehydrogenase, conserved site	GO:oxidation-reduction process	GO_0055114	Yes
CI610_00585	PJE80404	IPR005106	Aspartate/homoserine dehydrogenase, NAD-binding	GO:oxidation-reduction process	GO_0055114	Yes
CI610_00585	PJE80404	IPR016204	Homoserine dehydrogenase	GO:oxidation-reduction process	GO_0055114	Yes
CI610_00585	PJE80404	IPR001342	Homoserine dehydrogenase, catalytic	GO:cellular ami acid metabolic process	GO_0006520	Yes
CI610_00586	PJE80405	IPR000634	Serine/threonine dehydratase, pyridoxal-phosphate-binding site	GO:cellular ami acid metabolic process	GO_0006520	Yes
CI610_00587	PJE80406	IPR004610	Bacterial RecJ exonuclease	GO:DNA repair	GO_0006281	Yes
CI610_00587	PJE80406	IPR004610	Bacterial RecJ exonuclease	GO:DNA recombination	GO_0006310	Yes
CI610_00589	PJE80408	IPR001126	UmuC domain	GO:DNA repair	GO_0006281	Yes
CI610_00589	PJE80408	IPR017961	DNA polymerase, Y-family, little finger domain	GO:DNA repair	GO_0006281	Yes
CI610_00590	PJE80409	IPR001789	Signal transduction response regulator, receiver domain	GO:phosphorelay signal transduction system	GO_0000160	Yes
CI610_00590	PJE80409	IPR016032	Signal transduction response regulator, C-terminal effector	GO:regulation of transcription, DNA-templated	GO_0006355	Yes
CI610_00590	PJE80409	IPR000792	Transcription regulator LuxR, C-terminal	GO:regulation of transcription, DNA-templated	GO_0006355	Yes
CI610_00595	PJE80412	IPR000873	AMP-dependent synthetase/ligase	GO:metabolic process	GO_0008152	Yes
CI610_00597	PJE80414	IPR012671	Type III secretion system, secretion protein E	GO:pathogenesis	GO_0009405	Yes
CI610_00598	PJE80415	IPR021123	Type III secretion, needle-protein-like	GO:protein transport	GO_0015031	Yes
CI610_00598	PJE80415	IPR021123	Type III secretion, needle-protein-like	GO:pathogenesis	GO_0009405	Yes
CI610_00600	PJE80417	IPR010261	Tir chaperone protein (CesT) family	GO:regulation of protein secretion	GO_0050708	Yes
CI610_00602	PJE80419	IPR001674	GMP synthase, C-terminal	GO:purine nucleotide biosynthetic process	GO_0006164	Yes
CI610_00602	PJE80419	IPR022955	GMP synthase	GO:GMP biosynthetic process	GO_0006177	Yes
CI610_00602	PJE80419	IPR001674	GMP synthase, C-terminal	GO:GMP biosynthetic process	GO_0006177	Yes
CI610_00602	PJE80419	IPR004739	GMP synthase, glutamine amidotransferase	GO:GMP biosynthetic process	GO_0006177	Yes
CI610_00603	PJE80420	IPR001093	IMP dehydrogenase/GMP reductase	GO:oxidation-reduction process	GO_0055114	Yes
CI610_00603	PJE80420	IPR005990	Isine-5'-mophosphate dehydrogenase	GO:purine nucleotide biosynthetic process	GO_0006164	Yes
CI610_00603	PJE80420	IPR005990	Isine-5'-mophosphate dehydrogenase	GO:oxidation-reduction process	GO_0055114	Yes
CI610_00603	PJE80420	IPR015875	IMP dehydrogenase / GMP reductase, conserved site	GO:oxidation-reduction process	GO_0055114	Yes
CI610_00605	PJE80422	IPR003753	Exonuclease VII, large subunit	GO:DNA catabolic process	GO_0006308	Yes
CI610_00608	PJE80425	IPR001036	Acriflavin resistance protein	GO:transport	GO_0006810	Yes
CI610_00609	PJE80426	IPR006143	RND efflux pump, membrane fusion protein	GO:transmembrane transport	GO_0055085	Yes
CI610_00613	PJE80381	IPR010550	Deoxycytidine triphosphate deaminase, bacterial	GO:2'-deoxyribonucleotide metabolic process	GO_0009394	Yes
CI610_00613	PJE80381	IPR011962	dCTP deaminase	GO:dUTP biosynthetic process	GO_0006229	Yes
CI610_00617	PJE80385	IPR033911	Methioninyl-tRNA synthetase core domain	GO:methionyl-tRNA amiacylation	GO_0006431	Yes
CI610_00617	PJE80385	IPR015413	Methionyl/Leucyl tRNA synthetase	GO:tRNA amiacylation for protein translation	GO_0006418	Yes
CI610_00617	PJE80385	IPR001412	Amiacyl-tRNA synthetase, class I, conserved site	GO:tRNA amiacylation for protein translation	GO_0006418	Yes
CI610_00617	PJE80385	IPR004495	Methionyl-tRNA synthetase, beta subunit, C-terminal	GO:methionyl-tRNA amiacylation	GO_0006431	Yes
CI610_00617	PJE80385	IPR014758	Methionyl-tRNA synthetase	GO:methionyl-tRNA amiacylation	GO_0006431	Yes
CI610_00617	PJE80385	IPR009080	Amiacyl-tRNA synthetase, class Ia, anticodon-binding	GO:tRNA amiacylation for protein translation	GO_0006418	Yes
CI610_00620	PJE80388	IPR004680	Citrate transporter-like domain	GO:transmembrane transport	GO_0055085	Yes
CI610_00622	PJE80390	IPR001036	Acriflavin resistance protein	GO:transport	GO_0006810	Yes
CI610_00622	PJE80390	IPR004764	Hydrophobe/amphiphile efflux-1 HAE1	GO:transport	GO_0006810	Yes
CI610_00623	PJE80391	IPR001036	Acriflavin resistance protein	GO:transport	GO_0006810	Yes
CI610_00623	PJE80391	IPR004764	Hydrophobe/amphiphile efflux-1 HAE1	GO:transport	GO_0006810	Yes
CI610_00624	PJE80392	IPR006143	RND efflux pump, membrane fusion protein	GO:transmembrane transport	GO_0055085	Yes
CI610_00625	PJE80393	IPR001867	OmpR/PhoB-type DNA-binding domain	GO:regulation of transcription, DNA-templated	GO_0006355	Yes
CI610_00625	PJE80393	IPR001789	Signal transduction response regulator, receiver domain	GO:phosphorelay signal transduction system	GO_0000160	Yes
CI610_00625	PJE80393	IPR001867	OmpR/PhoB-type DNA-binding domain	GO:phosphorelay signal transduction system	GO_0000160	Yes
CI610_00625	PJE80393	IPR016032	Signal transduction response regulator, C-terminal effector	GO:regulation of transcription, DNA-templated	GO_0006355	Yes
CI610_00626	PJE80394	IPR003661	Signal transduction histidine kinase, dimerisation/phosphoacceptor domain	GO:signal transduction	GO_0007165	Yes
CI610_00626	PJE80394	IPR004358	Signal transduction histidine kinase-related protein, C-terminal	GO:phosphorylation	GO_0016310	Yes
CI610_00626	PJE80394	IPR003660	HAMP domain	GO:signal transduction	GO_0007165	Yes
CI610_00627	PJE80395	IPR007581	Endonuclease V	GO:DNA repair	GO_0006281	Yes
CI610_00633	PJE80401	IPR015365	Elongation factor P, C-terminal	GO:peptide biosynthetic process	GO_0043043	Yes
CI610_00633	PJE80401	IPR001059	Translation elongation factor P/YeiP, central	GO:translational elongation	GO_0006414	Yes
CI610_00635	PJE80403	IPR016162	Aldehyde dehydrogenase N-terminal domain	GO:oxidation-reduction process	GO_0055114	Yes
CI610_00635	PJE80403	IPR001670	Alcohol dehydrogenase, iron-type/glycerol dehydrogenase gldA	GO:oxidation-reduction process	GO_0055114	Yes
CI610_00635	PJE80403	IPR012079	Bifunctional aldehyde-alcohol dehydrogenase	GO:oxidation-reduction process	GO_0055114	Yes
CI610_00635	PJE80403	IPR015590	Aldehyde dehydrogenase domain	GO:oxidation-reduction process	GO_0055114	Yes
CI610_00635	PJE80403	IPR018211	Alcohol dehydrogenase, iron-type, conserved site	GO:oxidation-reduction process	GO_0055114	Yes
CI610_00635	PJE80403	IPR015590	Aldehyde dehydrogenase domain	GO:metabolic process	GO_0008152	Yes
CI610_00635	PJE80403	IPR016161	Aldehyde/histidil dehydrogenase	GO:metabolic process	GO_0008152	Yes
CI610_00635	PJE80403	IPR016161	Aldehyde/histidil dehydrogenase	GO:oxidation-reduction process	GO_0055114	Yes
CI610_00635	PJE80403	IPR012079	Bifunctional aldehyde-alcohol dehydrogenase	GO:alcohol metabolic process	GO_0006066	Yes
CI610_00635	PJE80403	IPR012079	Bifunctional aldehyde-alcohol dehydrogenase	GO:carbon utilization	GO_0015976	Yes
CI610_00635	PJE80403	IPR016162	Aldehyde dehydrogenase N-terminal domain	GO:metabolic process	GO_0008152	Yes
CI610_00636	PJE80353	IPR003444	Transcriptional regulator MraZ	GO:regulation of transcription, DNA-templated	GO_0006355	Yes
CI610_00638	PJE80355	IPR011922	Cell division protein FtsL	GO:cell division	GO_0051301	Yes
CI610_00638	PJE80355	IPR011922	Cell division protein FtsL	GO:cell cycle	GO_0007049	Yes
CI610_00640	PJE80357	IPR005761	UDP-N-acetylmuramoylalanyl-D-glutamate-2,6-diamipimelate ligase	GO:regulation of cell shape	GO_0008360	Yes
CI610_00640	PJE80357	IPR013221	Mur ligase, central	GO:biosynthetic process	GO_0009058	Yes
CI610_00640	PJE80357	IPR018109	Folylpolyglutamate synthetase, conserved site	GO:folic acid-containing compound biosynthetic process	GO_0009396	Yes
CI610_00640	PJE80357	IPR005761	UDP-N-acetylmuramoylalanyl-D-glutamate-2,6-diamipimelate ligase	GO:cell division	GO_0051301	Yes
CI610_00640	PJE80357	IPR000713	Mur ligase, N-terminal catalytic domain	GO:biosynthetic process	GO_0009058	Yes
CI610_00640	PJE80357	IPR004101	Mur ligase, C-terminal	GO:biosynthetic process	GO_0009058	Yes
CI610_00641	PJE80358	IPR005863	UDP-N-acetylmuramoyl-tripeptide--D-alanyl-D-alanine ligase	GO:cell wall organization	GO_0071555	Yes
CI610_00641	PJE80358	IPR000713	Mur ligase, N-terminal catalytic domain	GO:biosynthetic process	GO_0009058	Yes
CI610_00641	PJE80358	IPR004101	Mur ligase, C-terminal	GO:biosynthetic process	GO_0009058	Yes
CI610_00641	PJE80358	IPR013221	Mur ligase, central	GO:biosynthetic process	GO_0009058	Yes
CI610_00643	PJE80360	IPR004101	Mur ligase, C-terminal	GO:biosynthetic process	GO_0009058	Yes
CI610_00643	PJE80360	IPR005762	UDP-N-acetylmuramoylalanine-D-glutamate ligase	GO:regulation of cell shape	GO_0008360	Yes
CI610_00643	PJE80360	IPR013221	Mur ligase, central	GO:biosynthetic process	GO_0009058	Yes
CI610_00643	PJE80360	IPR005762	UDP-N-acetylmuramoylalanine-D-glutamate ligase	GO:cell division	GO_0051301	Yes
CI610_00644	PJE80361	IPR013437	Cell division protein FtsW	GO:peptidoglycan biosynthetic process	GO_0009252	Yes
CI610_00644	PJE80361	IPR018365	Cell cycle, FtsW / RodA / SpoVE, conserved site	GO:cell cycle	GO_0007049	Yes
CI610_00644	PJE80361	IPR001182	Probable peptidoglycan glycosyltransferase FtsW/RodA	GO:cell division	GO_0051301	Yes
CI610_00644	PJE80361	IPR013437	Cell division protein FtsW	GO:cell division	GO_0051301	Yes
CI610_00645	PJE80362	IPR004276	Glycosyltransferase family 28, N-terminal domain	GO:carbohydrate metabolic process	GO_0005975	Yes
CI610_00645	PJE80362	IPR006009	N-acetylglucosaminyltransferase, MurG	GO:peptidoglycan biosynthetic process	GO_0009252	Yes
CI610_00645	PJE80362	IPR004276	Glycosyltransferase family 28, N-terminal domain	GO:lipid glycosylation	GO_0030259	Yes
CI610_00646	PJE80363	IPR000713	Mur ligase, N-terminal catalytic domain	GO:biosynthetic process	GO_0009058	Yes
CI610_00646	PJE80363	IPR013221	Mur ligase, central	GO:biosynthetic process	GO_0009058	Yes
CI610_00646	PJE80363	IPR005758	UDP-N-acetylmuramate--L-alanine ligase	GO:peptidoglycan biosynthetic process	GO_0009252	Yes
CI610_00646	PJE80363	IPR004101	Mur ligase, C-terminal	GO:biosynthetic process	GO_0009058	Yes
CI610_00649	PJE80366	IPR020823	Cell division protein FtsA	GO:cell cycle	GO_0007049	Yes
CI610_00649	PJE80366	IPR003494	SHS2 domain inserted in FtsA	GO:cell cycle	GO_0007049	Yes
CI610_00651	PJE80368	IPR015870	UDP-3-O-acyl N-acetylglucosamine deacetylase, N-terminal	GO:lipid A biosynthetic process	GO_0009245	Yes
CI610_00651	PJE80368	IPR011334	UDP-3-O-acyl N-acetylglucosamine deacetylase, C-terminal	GO:lipid A biosynthetic process	GO_0009245	Yes
CI610_00651	PJE80368	IPR004463	UDP-3-O-acyl N-acetylglucosamine deacetylase	GO:lipid A biosynthetic process	GO_0009245	Yes
CI610_00653	PJE80370	IPR011130	SecA preprotein, cross-linking domain	GO:protein import	GO_0017038	Yes
CI610_00653	PJE80370	IPR020937	SecA conserved site	GO:intracellular protein transport	GO_0006886	Yes
CI610_00653	PJE80370	IPR020937	SecA conserved site	GO:protein targeting	GO_0006605	Yes
CI610_00653	PJE80370	IPR000185	Protein translocase subunit SecA	GO:intracellular protein transport	GO_0006886	Yes
CI610_00653	PJE80370	IPR000185	Protein translocase subunit SecA	GO:protein targeting	GO_0006605	Yes
CI610_00653	PJE80370	IPR011116	SecA Wing/Scaffold	GO:protein import	GO_0017038	Yes
CI610_00653	PJE80370	IPR011115	SecA DEAD-like, N-terminal	GO:protein import	GO_0017038	Yes
CI610_00654	PJE80371	IPR003561	Mutator MutT	GO:DNA repair	GO_0006281	Yes
CI610_00655	PJE80372	IPR013088	Zinc finger, NHR/GATA-type	GO:regulation of transcription, DNA-templated	GO_0006355	Yes
CI610_00657	PJE80374	IPR006145	Pseudouridine synthase, RsuA/RluB/C/D/E/F	GO:pseudouridine synthesis	GO_0001522	Yes
CI610_00657	PJE80374	IPR006145	Pseudouridine synthase, RsuA/RluB/C/D/E/F	GO:RNA modification	GO_0009451	Yes
CI610_00657	PJE80374	IPR006225	Pseudouridine synthase, RluC/RluD	GO:RNA modification	GO_0009451	Yes
CI610_00657	PJE80374	IPR006224	Pseudouridine synthase, RluC/RluD, conserved site	GO:RNA modification	GO_0009451	Yes
CI610_00657	PJE80374	IPR020103	Pseudouridine synthase, catalytic domain	GO:RNA modification	GO_0009451	Yes
CI610_00657	PJE80374	IPR006224	Pseudouridine synthase, RluC/RluD, conserved site	GO:pseudouridine synthesis	GO_0001522	Yes
CI610_00657	PJE80374	IPR006225	Pseudouridine synthase, RluC/RluD	GO:pseudouridine synthesis	GO_0001522	Yes
CI610_00657	PJE80374	IPR020103	Pseudouridine synthase, catalytic domain	GO:pseudouridine synthesis	GO_0001522	Yes
CI610_00664	PJE80331	IPR002312	Aspartyl/Asparaginyl-tRNA synthetase, class IIb	GO:tRNA amiacylation for protein translation	GO_0006418	Yes
CI610_00664	PJE80331	IPR004364	Amiacyl-tRNA synthetase, class II (D/K/N)	GO:tRNA amiacylation for protein translation	GO_0006418	Yes
CI610_00670	PJE80337	IPR002176	Crossover junction endodeoxyribonuclease RuvC	GO:DNA recombination	GO_0006310	Yes
CI610_00670	PJE80337	IPR002176	Crossover junction endodeoxyribonuclease RuvC	GO:DNA repair	GO_0006281	Yes
CI610_00672	PJE80339	IPR000085	Bacterial DNA recombination protein RuvA	GO:DNA recombination	GO_0006310	Yes
CI610_00672	PJE80339	IPR011114	Holliday junction DNA helicase RuvA, C-terminal	GO:DNA repair	GO_0006281	Yes
CI610_00672	PJE80339	IPR000085	Bacterial DNA recombination protein RuvA	GO:DNA repair	GO_0006281	Yes
CI610_00672	PJE80339	IPR011114	Holliday junction DNA helicase RuvA, C-terminal	GO:DNA recombination	GO_0006310	Yes
CI610_00672	PJE80339	IPR003583	Helix-hairpin-helix DNA-binding motif, class 1	GO:DNA repair	GO_0006281	Yes
CI610_00672	PJE80339	IPR013849	DNA helicase, Holliday junction RuvA type, domain I, bacterial	GO:DNA recombination	GO_0006310	Yes
CI610_00672	PJE80339	IPR013849	DNA helicase, Holliday junction RuvA type, domain I, bacterial	GO:DNA repair	GO_0006281	Yes
CI610_00673	PJE80340	IPR004626	RarD protein	GO:transport	GO_0006810	Yes
CI610_00674	PJE80341	IPR008823	DNA helicase, Holliday junction RuvB type, C-terminal	GO:DNA recombination	GO_0006310	Yes
CI610_00674	PJE80341	IPR008824	Holliday junction DNA helicase ruvB, N-terminal	GO:DNA repair	GO_0006281	Yes
CI610_00674	PJE80341	IPR004605	DNA helicase, Holliday junction RuvB type	GO:DNA repair	GO_0006281	Yes
CI610_00674	PJE80341	IPR008823	DNA helicase, Holliday junction RuvB type, C-terminal	GO:DNA repair	GO_0006281	Yes
CI610_00674	PJE80341	IPR008824	Holliday junction DNA helicase ruvB, N-terminal	GO:DNA recombination	GO_0006310	Yes
CI610_00674	PJE80341	IPR004605	DNA helicase, Holliday junction RuvB type	GO:DNA recombination	GO_0006310	Yes
CI610_00677	PJE80344	IPR002898	MotA/TolQ/ExbB proton channel	GO:transport	GO_0006810	Yes
CI610_00677	PJE80344	IPR014163	Tol-Pal system, TolQ	GO:protein transport	GO_0015031	Yes
CI610_00678	PJE80345	IPR003400	Biopolymer transport protein ExbD/TolR	GO:transport	GO_0006810	Yes
CI610_00678	PJE80345	IPR014168	Biopolymer transport, TolR	GO:protein transport	GO_0015031	Yes
CI610_00679	PJE80346	IPR014161	Tol-Pal system, TolA	GO:transport	GO_0006810	Yes
CI610_00679	PJE80346	IPR006260	TonB, C-terminal	GO:transport	GO_0006810	Yes
CI610_00680	PJE80347	IPR007195	TolB, N-terminal	GO:protein transport	GO_0015031	Yes
CI610_00680	PJE80347	IPR014167	Tol-Pal system beta propeller repeat-containing protein, TolB	GO:protein import	GO_0017038	Yes
CI610_00682	PJE80349	IPR034706	Cell division coordinator CpoB	GO:cell division	GO_0051301	Yes
CI610_00682	PJE80349	IPR032519	YbgF, trimerisation domain	GO:protein trimerization	GO_0070206	Yes
CI610_00685	PJE80352	IPR008089	Nucleotide sugar epimerase	GO:carbohydrate metabolic process	GO_0005975	Yes
CI610_00687	PJE80308	IPR013757	Type IIA DNA topoisomerase subunit A, alpha-helical domain	GO:DNA topological change	GO_0006265	Yes
CI610_00687	PJE80308	IPR002205	DNA topoisomerase, type IIA, subunit A/C-terminal	GO:DNA topological change	GO_0006265	Yes
CI610_00687	PJE80308	IPR013758	DNA topoisomerase, type IIA, subunit A/ C-terminal, alpha-beta	GO:DNA topological change	GO_0006265	Yes
CI610_00687	PJE80308	IPR005743	DNA gyrase, subunit A	GO:DNA topological change	GO_0006265	Yes
CI610_00687	PJE80308	IPR013758	DNA topoisomerase, type IIA, subunit A/ C-terminal, alpha-beta	GO:DNA metabolic process	GO_0006259	Yes
CI610_00687	PJE80308	IPR006691	DNA gyrase/topoisomerase IV, subunit A, C-terminal repeat	GO:DNA topological change	GO_0006265	Yes
CI610_00690	PJE80311	IPR006439	HAD hydrolase, subfamily IA	GO:metabolic process	GO_0008152	Yes
CI610_00691	PJE80312	IPR010233	Ubiquine biosynthesis O-methyltransferase	GO:ubiquine biosynthetic process	GO_0006744	Yes
CI610_00701	PJE80322	IPR017850	Alkaline-phosphatase-like, core domain	GO:metabolic process	GO_0008152	Yes
CI610_00701	PJE80322	IPR017849	Alkaline phosphatase-like, alpha/beta/alpha	GO:metabolic process	GO_0008152	Yes
CI610_00701	PJE80322	IPR000917	Sulfatase, N-terminal	GO:metabolic process	GO_0008152	Yes
CI610_00705	PJE80326	IPR004364	Amiacyl-tRNA synthetase, class II (D/K/N)	GO:tRNA amiacylation for protein translation	GO_0006418	Yes
CI610_00705	PJE80326	IPR018149	Lysyl-tRNA synthetase, class II, C-terminal	GO:lysyl-tRNA amiacylation	GO_0006430	Yes
CI610_00705	PJE80326	IPR002313	Lysine-tRNA ligase, class II	GO:lysyl-tRNA amiacylation	GO_0006430	Yes
CI610_00708	PJE80281	IPR001948	Peptidase M18	GO:proteolysis	GO_0006508	Yes
CI610_00709	PJE80282	IPR005151	Tail specific protease	GO:proteolysis	GO_0006508	Yes
CI610_00709	PJE80282	IPR004447	C-terminal-processing peptidase S41A	GO:proteolysis	GO_0006508	Yes
CI610_00712	PJE80285	IPR002528	Multi antimicrobial extrusion protein	GO:drug transmembrane transport	GO_0006855	Yes
CI610_00712	PJE80285	IPR002528	Multi antimicrobial extrusion protein	GO:transmembrane transport	GO_0055085	Yes
CI610_00714	PJE80287	IPR013563	Oligopeptide/dipeptide ABC transporter, C-terminal	GO:peptide transport	GO_0015833	Yes
CI610_00715	PJE80288	IPR000515	ABC transporter type 1, transmembrane domain MetI-like	GO:transport	GO_0006810	Yes
CI610_00716	PJE80289	IPR000515	ABC transporter type 1, transmembrane domain MetI-like	GO:transport	GO_0006810	Yes
CI610_00717	PJE80290	IPR030678	Peptide/nickel binding protein, MppA-type	GO:transmembrane transport	GO_0055085	Yes
CI610_00719	PJE80292	IPR001709	Flavoprotein pyridine nucleotide cytochrome reductase	GO:oxidation-reduction process	GO_0055114	Yes
CI610_00719	PJE80292	IPR001433	Oxidoreductase FAD/NAD(P)-binding	GO:oxidation-reduction process	GO_0055114	Yes
CI610_00719	PJE80292	IPR023950	Flavohemoprotein	GO:response to nitrosative stress	GO_0051409	Yes
CI610_00719	PJE80292	IPR001221	Phel hydroxylase reductase	GO:oxidation-reduction process	GO_0055114	Yes
CI610_00719	PJE80292	IPR023950	Flavohemoprotein	GO:oxidation-reduction process	GO_0055114	Yes
CI610_00719	PJE80292	IPR017938	Riboflavin synthase-like beta-barrel	GO:oxidation-reduction process	GO_0055114	Yes
CI610_00719	PJE80292	IPR017927	Ferredoxin reductase-type FAD-binding domain	GO:oxidation-reduction process	GO_0055114	Yes
CI610_00727	PJE80300	IPR004561	Isochorismate synthase	GO:biosynthetic process	GO_0009058	Yes
CI610_00727	PJE80300	IPR005801	ADC synthase	GO:biosynthetic process	GO_0009058	Yes
CI610_00728	PJE80301	IPR004433	2-succinyl-5-elpyruvyl-6-hydroxy-3-cyclohexene-1-carboxylic-acid synthase	GO:menaquine biosynthetic process	GO_0009234	Yes
CI610_00729	PJE80302	IPR022485	2-succinyl-6-hydroxy-2,4-cyclohexadiene-1-carboxylate synthase	GO:menaquine biosynthetic process	GO_0009234	Yes
CI610_00730	PJE80303	IPR018376	Eyl-CoA hydratase/isomerase, conserved site	GO:metabolic process	GO_0008152	Yes
CI610_00730	PJE80303	IPR010198	1,4-Dihydroxy-2-naphthoyl-CoA synthase, MenB	GO:menaquine biosynthetic process	GO_0009234	Yes
CI610_00730	PJE80303	IPR001753	Crotonase superfamily	GO:metabolic process	GO_0008152	Yes
CI610_00731	PJE80304	IPR018110	Mandelate racemase/muconate lactonizing enzyme, conserved site	GO:cellular ami acid catabolic process	GO_0009063	Yes
CI610_00732	PJE80305	IPR000873	AMP-dependent synthetase/ligase	GO:metabolic process	GO_0008152	Yes
CI610_00732	PJE80305	IPR010192	2-succinylbenzoate--CoA ligase	GO:menaquine biosynthetic process	GO_0009234	Yes
CI610_00734	PJE80257	IPR011920	Lipid A biosynthesis lauroyl (or palmitoleoyl) acyltransferase	GO:lipid A biosynthetic process	GO_0009245	Yes
CI610_00735	PJE80258	IPR018496	Pseudouridine synthase, RsuA/RluB/E/F, conserved site	GO:pseudouridine synthesis	GO_0001522	Yes
CI610_00735	PJE80258	IPR020103	Pseudouridine synthase, catalytic domain	GO:RNA modification	GO_0009451	Yes
CI610_00735	PJE80258	IPR006145	Pseudouridine synthase, RsuA/RluB/C/D/E/F	GO:pseudouridine synthesis	GO_0001522	Yes
CI610_00735	PJE80258	IPR018496	Pseudouridine synthase, RsuA/RluB/E/F, conserved site	GO:RNA modification	GO_0009451	Yes
CI610_00735	PJE80258	IPR000748	Pseudouridine synthase, RsuA/RluB/E/F	GO:pseudouridine synthesis	GO_0001522	Yes
CI610_00735	PJE80258	IPR020103	Pseudouridine synthase, catalytic domain	GO:pseudouridine synthesis	GO_0001522	Yes
CI610_00735	PJE80258	IPR006145	Pseudouridine synthase, RsuA/RluB/C/D/E/F	GO:RNA modification	GO_0009451	Yes
CI610_00735	PJE80258	IPR000748	Pseudouridine synthase, RsuA/RluB/E/F	GO:RNA modification	GO_0009451	Yes
CI610_00736	PJE80259	IPR023949	RNA polymerase-associated protein RapA	GO:regulation of transcription, DNA-templated	GO_0006355	Yes
CI610_00739	PJE80262	IPR005234	Chromosome segregation/condensation protein ScpB	GO:chromosome separation	GO_0051304	Yes
CI610_00741	PJE80264	IPR002306	Tryptophan-tRNA ligase	GO:tryptophanyl-tRNA amiacylation	GO_0006436	Yes
CI610_00741	PJE80264	IPR002305	Amiacyl-tRNA synthetase, class Ic	GO:tRNA amiacylation for protein translation	GO_0006418	Yes
CI610_00741	PJE80264	IPR001412	Amiacyl-tRNA synthetase, class I, conserved site	GO:tRNA amiacylation for protein translation	GO_0006418	Yes
CI610_00749	PJE80272	IPR002569	Peptide methionine sulphoxide reductase MsrA	GO:oxidation-reduction process	GO_0055114	Yes
CI610_00751	PJE80274	IPR001584	Integrase, catalytic core	GO:DNA integration	GO_0015074	Yes
CI610_00752	PJE80275	IPR002514	Transposase IS3/IS911family	GO:transposition, DNA-mediated	GO_0006313	Yes
CI610_00756	PJE80279	IPR020584	DNA recombination/repair protein RecA, conserved site	GO:DNA metabolic process	GO_0006259	Yes
CI610_00756	PJE80279	IPR020587	DNA recombination and repair protein RecA, momer-momer interface	GO:DNA metabolic process	GO_0006259	Yes
CI610_00756	PJE80279	IPR020588	DNA recombination and repair protein RecA-like, ATP-binding domain	GO:DNA repair	GO_0006281	Yes
CI610_00756	PJE80279	IPR013765	DNA recombination and repair protein RecA	GO:DNA repair	GO_0006281	Yes
CI610_00757	PJE80280	IPR003783	Regulatory protein RecX	GO:regulation of DNA repair	GO_0006282	Yes
CI610_00759	PJE80232	IPR003824	Undecaprenyl-diphosphatase UppP	GO:dephosphorylation	GO_0016311	Yes
CI610_00760	PJE80233	IPR013321	Arc-type ribbon-helix-helix	GO:regulation of transcription, DNA-templated	GO_0006355	Yes
CI610_00761	PJE80234	IPR002319	Phenylalanyl-tRNA synthetase	GO:tRNA amiacylation	GO_0043039	Yes
CI610_00761	PJE80234	IPR004188	Phenylalanine-tRNA ligase, class II, N-terminal	GO:phenylalanyl-tRNA amiacylation	GO_0006432	Yes
CI610_00761	PJE80234	IPR004529	Phenylalanyl-tRNA synthetase, class IIc, alpha subunit	GO:phenylalanyl-tRNA amiacylation	GO_0006432	Yes
CI610_00762	PJE80235	IPR005147	tRNA synthetase, B5-domain	GO:phenylalanyl-tRNA amiacylation	GO_0006432	Yes
CI610_00762	PJE80235	IPR004532	Phenylalanine-tRNA ligase, class IIc, beta subunit	GO:phenylalanyl-tRNA amiacylation	GO_0006432	Yes
CI610_00763	PJE80236	IPR005684	Integration host factor, alpha subunit	GO:DNA recombination	GO_0006310	Yes
CI610_00763	PJE80236	IPR005684	Integration host factor, alpha subunit	GO:regulation of transcription, DNA-templated	GO_0006355	Yes
CI610_00764	PJE80237	IPR000551	MerR-type HTH domain	GO:regulation of transcription, DNA-templated	GO_0006355	Yes
CI610_00765	PJE80238	IPR000387	Tyrosine specific protein phosphatases domain	GO:dephosphorylation	GO_0016311	Yes
CI610_00765	PJE80238	IPR000242	PTP type protein phosphatase	GO:protein dephosphorylation	GO_0006470	Yes
CI610_00766	PJE80239	IPR011293	Electron transport complex, subunit RnfA/RsxA	GO:electron transport chain	GO_0022900	Yes
CI610_00767	PJE80240	IPR016463	Electron transport complex, RnfB/RsxB, Proteobacteria	GO:electron transport chain	GO_0022900	Yes
CI610_00769	PJE80242	IPR004338	NADH-quine reductase NQR2/RnfD	GO:transport	GO_0006810	Yes
CI610_00769	PJE80242	IPR011303	Electron transport complex, subunit RnfD/RsxD	GO:electron transport chain	GO_0022900	Yes
CI610_00770	PJE80243	IPR010209	Electron transport complex, subunit RnfG/RsxG	GO:electron transport chain	GO_0022900	Yes
CI610_00771	PJE80244	IPR010968	Electron transport complex, RsxE	GO:electron transport chain	GO_0022900	Yes
CI610_00772	PJE80245	IPR012318	Crp-type HTH domain	GO:regulation of transcription, DNA-templated	GO_0006355	Yes
CI610_00772	PJE80245	IPR018335	Transcription regulator HTH, Crp-type, conserved site	GO:regulation of transcription, DNA-templated	GO_0006355	Yes
CI610_00773	PJE80246	IPR000836	Phosphoribosyltransferase domain	GO:nucleoside metabolic process	GO_0009116	Yes
CI610_00773	PJE80246	IPR005764	Adenine phosphoribosyl transferase	GO:adenine salvage	GO_0006168	Yes
CI610_00775	PJE80248	IPR035107	tRNA thiolation protein, TtcA/Ctu1 type	GO:tRNA processing	GO_0008033	Yes
CI610_00775	PJE80248	IPR012089	2-thiocytidine tRNA biosynthesis protein, TtcA	GO:tRNA processing	GO_0008033	Yes
CI610_00780	PJE80253	IPR010997	HRDC-like	GO:cellular metabolic process	GO_0044237	Yes
CI610_00780	PJE80253	IPR006293	DNA helicase, ATP-dependent, RecQ type, bacterial	GO:DNA recombination	GO_0006310	Yes
CI610_00780	PJE80253	IPR018982	RQC domain	GO:DNA repair	GO_0006281	Yes
CI610_00780	PJE80253	IPR004589	DNA helicase, ATP-dependent, RecQ type	GO:DNA recombination	GO_0006310	Yes
CI610_00780	PJE80253	IPR006293	DNA helicase, ATP-dependent, RecQ type, bacterial	GO:SOS response	GO_0009432	Yes
CI610_00780	PJE80253	IPR018982	RQC domain	GO:DNA replication	GO_0006260	Yes
CI610_00782	PJE80255	IPR011257	DNA glycosylase	GO:DNA repair	GO_0006281	Yes
CI610_00782	PJE80255	IPR003265	HhH-GPD domain	GO:base-excision repair	GO_0006284	Yes
CI610_00782	PJE80255	IPR005759	Endonuclease III	GO:base-excision repair	GO_0006284	Yes
CI610_00783	PJE80256	IPR002933	Peptidase M20	GO:metabolic process	GO_0008152	Yes
CI610_00783	PJE80256	IPR001261	ArgE/DapE/ACY1/CPG2/YscS, conserved site	GO:proteolysis	GO_0006508	Yes
CI610_00783	PJE80256	IPR005941	Succinyl-diamipimelate desuccinylase, proteobacteria	GO:lysine biosynthetic process via diamipimelate	GO_0009089	Yes
CI610_00787	PJE80215	IPR002933	Peptidase M20	GO:metabolic process	GO_0008152	Yes
CI610_00787	PJE80215	IPR001261	ArgE/DapE/ACY1/CPG2/YscS, conserved site	GO:proteolysis	GO_0006508	Yes
CI610_00790	PJE80218	IPR000834	Peptidase M14, carboxypeptidase A	GO:proteolysis	GO_0006508	Yes
CI610_00792	PJE80220	IPR012135	Dihydroorotate dehydrogenase, class 1/ 2	GO:oxidation-reduction process	GO_0055114	Yes
CI610_00792	PJE80220	IPR012135	Dihydroorotate dehydrogenase, class 1/ 2	GO:UMP biosynthetic process	GO_0006222	Yes
CI610_00792	PJE80220	IPR005720	Dihydroorotate dehydrogenase domain	GO:oxidation-reduction process	GO_0055114	Yes
CI610_00793	PJE80221	IPR004625	Pyridoxine kinase	GO:pyridoxal 5'-phosphate salvage	GO_0009443	Yes
CI610_00794	PJE80222	IPR006016	UspA	GO:response to stress	GO_0006950	Yes
CI610_00797	PJE80225	IPR001898	Solute carrier family 13	GO:transmembrane transport	GO_0055085	Yes
CI610_00797	PJE80225	IPR001898	Solute carrier family 13	GO:sodium ion transport	GO_0006814	Yes
CI610_00803	PJE80190	IPR018456	PTR2 family proton/oligopeptide symporter, conserved site	GO:oligopeptide transport	GO_0006857	Yes
CI610_00803	PJE80190	IPR005279	Dipeptide/tripeptide permease	GO:peptide transport	GO_0015833	Yes
CI610_00803	PJE80190	IPR000109	Proton-dependent oligopeptide transporter family	GO:transport	GO_0006810	Yes
CI610_00804	PJE80191	IPR002109	Glutaredoxin	GO:cell redox homeostasis	GO_0045454	Yes
CI610_00804	PJE80191	IPR011767	Glutaredoxin active site	GO:cell redox homeostasis	GO_0045454	Yes
CI610_00807	PJE80194	IPR004667	ADP/ATP carrier protein	GO:transport	GO_0006810	Yes
CI610_00814	PJE80201	IPR004685	Branched-chain ami acid transport system II carrier protein	GO:branched-chain ami acid transport	GO_0015803	Yes
CI610_00816	PJE80203	IPR004679	2-hydroxycarboxylate transporter	GO:organic anion transport	GO_0015711	Yes
CI610_00818	PJE80205	IPR004488	Magnesium/cobalt transport protein CorA	GO:cobalt ion transport	GO_0006824	Yes
CI610_00818	PJE80205	IPR002523	Mg2+ transporter protein, CorA-like/Zinc transport protein ZntB	GO:transmembrane transport	GO_0055085	Yes
CI610_00818	PJE80205	IPR004488	Magnesium/cobalt transport protein CorA	GO:magnesium ion transport	GO_0015693	Yes
CI610_00818	PJE80205	IPR002523	Mg2+ transporter protein, CorA-like/Zinc transport protein ZntB	GO:metal ion transport	GO_0030001	Yes
CI610_00819	PJE80206	IPR010043	Bifunctional uridylyltransferase/uridylyl-removing enzyme	GO:nitrogen compound metabolic process	GO_0006807	Yes
CI610_00823	PJE80210	IPR002467	Peptidase M24A, methionine amipeptidase, subfamily 1	GO:proteolysis	GO_0006508	Yes
CI610_00826	PJE80174	IPR000847	Transcription regulator HTH, LysR	GO:regulation of transcription, DNA-templated	GO_0006355	Yes
CI610_00827	PJE80175	IPR001036	Acriflavin resistance protein	GO:transport	GO_0006810	Yes
CI610_00828	PJE80176	IPR006143	RND efflux pump, membrane fusion protein	GO:transmembrane transport	GO_0055085	Yes
CI610_00829	PJE80177	IPR001315	CARD domain	GO:regulation of apoptotic process	GO_0042981	Yes
CI610_00830	PJE80178	IPR003764	N-acetylglucosamine-6-phosphate deacetylase	GO:N-acetylglucosamine metabolic process	GO_0006044	Yes
CI610_00832	PJE80180	IPR016035	Acyl transferase/acyl hydrolase/lysophospholipase	GO:metabolic process	GO_0008152	Yes
CI610_00832	PJE80180	IPR002641	Patatin-like phospholipase domain	GO:lipid metabolic process	GO_0006629	Yes
CI610_00833	PJE80181	IPR029510	Aldehyde dehydrogenase, glutamic acid active site	GO:metabolic process	GO_0008152	Yes
CI610_00833	PJE80181	IPR016160	Aldehyde dehydrogenase, cysteine active site	GO:metabolic process	GO_0008152	Yes
CI610_00833	PJE80181	IPR015590	Aldehyde dehydrogenase domain	GO:metabolic process	GO_0008152	Yes
CI610_00833	PJE80181	IPR016162	Aldehyde dehydrogenase N-terminal domain	GO:oxidation-reduction process	GO_0055114	Yes
CI610_00833	PJE80181	IPR010102	Succinate semialdehyde dehydrogenase	GO:oxidation-reduction process	GO_0055114	Yes
CI610_00833	PJE80181	IPR029510	Aldehyde dehydrogenase, glutamic acid active site	GO:oxidation-reduction process	GO_0055114	Yes
CI610_00833	PJE80181	IPR016161	Aldehyde/histidil dehydrogenase	GO:oxidation-reduction process	GO_0055114	Yes
CI610_00833	PJE80181	IPR010102	Succinate semialdehyde dehydrogenase	GO:gamma-amibutyric acid catabolic process	GO_0009450	Yes
CI610_00833	PJE80181	IPR016162	Aldehyde dehydrogenase N-terminal domain	GO:metabolic process	GO_0008152	Yes
CI610_00833	PJE80181	IPR016161	Aldehyde/histidil dehydrogenase	GO:metabolic process	GO_0008152	Yes
CI610_00833	PJE80181	IPR016160	Aldehyde dehydrogenase, cysteine active site	GO:oxidation-reduction process	GO_0055114	Yes
CI610_00833	PJE80181	IPR015590	Aldehyde dehydrogenase domain	GO:oxidation-reduction process	GO_0055114	Yes
CI610_00834	PJE80182	IPR002524	Cation efflux protein	GO:transmembrane transport	GO_0055085	Yes
CI610_00834	PJE80182	IPR002524	Cation efflux protein	GO:cation transport	GO_0006812	Yes
CI610_00837	PJE80185	IPR015590	Aldehyde dehydrogenase domain	GO:metabolic process	GO_0008152	Yes
CI610_00837	PJE80185	IPR016160	Aldehyde dehydrogenase, cysteine active site	GO:oxidation-reduction process	GO_0055114	Yes
CI610_00837	PJE80185	IPR005933	Delta-1-pyrroline-5-carboxylate dehydrogenase 3	GO:proline biosynthetic process	GO_0006561	Yes
CI610_00837	PJE80185	IPR024089	Proline dehydrogenase PutA, domain I/II	GO:oxidation-reduction process	GO_0055114	Yes
CI610_00837	PJE80185	IPR016161	Aldehyde/histidil dehydrogenase	GO:oxidation-reduction process	GO_0055114	Yes
CI610_00837	PJE80185	IPR016162	Aldehyde dehydrogenase N-terminal domain	GO:oxidation-reduction process	GO_0055114	Yes
CI610_00837	PJE80185	IPR015590	Aldehyde dehydrogenase domain	GO:oxidation-reduction process	GO_0055114	Yes
CI610_00837	PJE80185	IPR005933	Delta-1-pyrroline-5-carboxylate dehydrogenase 3	GO:oxidation-reduction process	GO_0055114	Yes
CI610_00837	PJE80185	IPR025703	Bifunctional protein PutA	GO:regulation of transcription, DNA-templated	GO_0006355	Yes
CI610_00837	PJE80185	IPR016160	Aldehyde dehydrogenase, cysteine active site	GO:metabolic process	GO_0008152	Yes
CI610_00837	PJE80185	IPR024082	Proline dehydrogenase PutA, domain II	GO:oxidation-reduction process	GO_0055114	Yes
CI610_00837	PJE80185	IPR016161	Aldehyde/histidil dehydrogenase	GO:metabolic process	GO_0008152	Yes
CI610_00837	PJE80185	IPR025703	Bifunctional protein PutA	GO:proline catabolic process to glutamate	GO_0010133	Yes
CI610_00837	PJE80185	IPR016162	Aldehyde dehydrogenase N-terminal domain	GO:metabolic process	GO_0008152	Yes
CI610_00842	PJE80154	IPR020940	Thymidylate synthase, active site	GO:dTMP biosynthetic process	GO_0006231	Yes
CI610_00842	PJE80154	IPR000398	Thymidylate synthase	GO:dTMP biosynthetic process	GO_0006231	Yes
CI610_00845	PJE80157	IPR000883	Cytochrome c oxidase subunit I	GO:aerobic respiration	GO_0009060	Yes
CI610_00845	PJE80157	IPR000883	Cytochrome c oxidase subunit I	GO:oxidation-reduction process	GO_0055114	Yes
CI610_00845	PJE80157	IPR023615	Cytochrome c oxidase, subunit I, copper-binding site	GO:oxidation-reduction process	GO_0055114	Yes
CI610_00845	PJE80157	IPR023616	Cytochrome c oxidase-like, subunit I domain	GO:oxidation-reduction process	GO_0055114	Yes
CI610_00845	PJE80157	IPR004677	Cytochrome c oxidase cbb3-type, subunit I	GO:oxidation-reduction process	GO_0055114	Yes
CI610_00850	PJE80162	IPR014116	Cytochrome c oxidase cbb3 type, accessory protein FixG	GO:oxidation-reduction process	GO_0055114	Yes
CI610_00852	PJE80164	IPR017969	Heavy-metal-associated, conserved site	GO:metal ion transport	GO_0030001	Yes
CI610_00852	PJE80164	IPR006121	Heavy metal-associated domain, HMA	GO:metal ion transport	GO_0030001	Yes
CI610_00852	PJE80164	IPR027256	P-type ATPase, subfamily IB	GO:cation transport	GO_0006812	Yes
CI610_00855	PJE80167	IPR004558	Oxygen-independent coproporphyrigen III oxidase HemN	GO:oxidation-reduction process	GO_0055114	Yes
CI610_00855	PJE80167	IPR004558	Oxygen-independent coproporphyrigen III oxidase HemN	GO:porphyrin-containing compound biosynthetic process	GO_0006779	Yes
CI610_00857	PJE80169	IPR033909	Ribonucleotide reductase small subunit	GO:deoxyribonucleotide biosynthetic process	GO_0009263	Yes
CI610_00857	PJE80169	IPR000358	Ribonucleotide reductase small subunit family	GO:oxidation-reduction process	GO_0055114	Yes
CI610_00858	PJE80170	IPR013509	Ribonucleotide reductase large subunit, N-terminal	GO:DNA replication	GO_0006260	Yes
CI610_00858	PJE80170	IPR013509	Ribonucleotide reductase large subunit, N-terminal	GO:oxidation-reduction process	GO_0055114	Yes
CI610_00858	PJE80170	IPR000788	Ribonucleotide reductase large subunit, C-terminal	GO:DNA replication	GO_0006260	Yes
CI610_00858	PJE80170	IPR000788	Ribonucleotide reductase large subunit, C-terminal	GO:oxidation-reduction process	GO_0055114	Yes
CI610_00858	PJE80170	IPR013346	Ribonucleotide reductase, class I , alpha subunit	GO:oxidation-reduction process	GO_0055114	Yes
CI610_00859	PJE80171	IPR001867	OmpR/PhoB-type DNA-binding domain	GO:phosphorelay signal transduction system	GO_0000160	Yes
CI610_00859	PJE80171	IPR001789	Signal transduction response regulator, receiver domain	GO:phosphorelay signal transduction system	GO_0000160	Yes
CI610_00859	PJE80171	IPR001867	OmpR/PhoB-type DNA-binding domain	GO:regulation of transcription, DNA-templated	GO_0006355	Yes
CI610_00859	PJE80171	IPR016032	Signal transduction response regulator, C-terminal effector	GO:regulation of transcription, DNA-templated	GO_0006355	Yes
CI610_00860	PJE80172	IPR003661	Signal transduction histidine kinase, dimerisation/phosphoacceptor domain	GO:signal transduction	GO_0007165	Yes
CI610_00860	PJE80172	IPR004358	Signal transduction histidine kinase-related protein, C-terminal	GO:phosphorylation	GO_0016310	Yes
CI610_00860	PJE80172	IPR003660	HAMP domain	GO:signal transduction	GO_0007165	Yes
CI610_00863	PJE80138	IPR017946	PLC-like phosphodiesterase, TIM beta/alpha-barrel domain	GO:lipid metabolic process	GO_0006629	Yes
CI610_00863	PJE80138	IPR030395	Glycerophosphodiester phosphodiesterase domain	GO:lipid metabolic process	GO_0006629	Yes
CI610_00864	PJE80139	IPR018223	Arginisuccinate synthase, conserved site	GO:arginine biosynthetic process	GO_0006526	Yes
CI610_00864	PJE80139	IPR001518	Arginisuccinate synthase	GO:arginine biosynthetic process	GO_0006526	Yes
CI610_00866	PJE80141	IPR004556	Modification methylase HemK	GO:protein methylation	GO_0006479	Yes
CI610_00866	PJE80141	IPR017127	Ribosomal protein L3-specific, glutamine-N5-methyltransferase	GO:DNA methylation on adenine	GO_0032775	Yes
CI610_00866	PJE80141	IPR002052	DNA methylase, N-6 adenine-specific, conserved site	GO:methylation	GO_0032259	Yes
CI610_00867	PJE80142	IPR020541	Chorismate synthase, conserved site	GO:aromatic ami acid family biosynthetic process	GO_0009073	Yes
CI610_00867	PJE80142	IPR000453	Chorismate synthase	GO:aromatic ami acid family biosynthetic process	GO_0009073	Yes
CI610_00871	PJE80146	IPR002559	Transposase, IS4-like	GO:transposition, DNA-mediated	GO_0006313	Yes
CI610_00874	PJE80149	IPR000836	Phosphoribosyltransferase domain	GO:nucleoside metabolic process	GO_0009116	Yes
CI610_00875	PJE80150	IPR004772	TrkH potassium transport family	GO:potassium ion transmembrane transport	GO_0071805	Yes
CI610_00875	PJE80150	IPR003445	Cation transporter	GO:transmembrane transport	GO_0055085	Yes
CI610_00875	PJE80150	IPR003445	Cation transporter	GO:cation transport	GO_0006812	Yes
CI610_00877	PJE80152	IPR003373	Ferrous iron transport protein B	GO:ferrous iron transport	GO_0015684	Yes
CI610_00877	PJE80152	IPR011640	Ferrous iron transport protein B, C-terminal	GO:ferrous iron transport	GO_0015684	Yes
CI610_00879	PJE80115	IPR032882	SrkA/RdoA protein kinase	GO:protein phosphorylation	GO_0006468	Yes
CI610_00884	PJE80118	IPR002646	Poly A polymerase, head domain	GO:RNA processing	GO_0006396	Yes
CI610_00884	PJE80118	IPR010206	Poly(A) polymerase I	GO:mRNA polyadenylation	GO_0006378	Yes
CI610_00885	PJE80119	IPR000550	7,8-Dihydro-6-hydroxymethylpterin-pyrophosphokinase, HPPK	GO:folic acid-containing compound biosynthetic process	GO_0009396	Yes
CI610_00887	PJE80121	IPR010611	3D domain	GO:peptidoglycan turver	GO_0009254	Yes
CI610_00888	PJE80122	IPR008331	Ferritin/DPS protein domain	GO:cellular iron ion homeostasis	GO_0006879	Yes
CI610_00889	PJE80123	IPR027574	Thiaminase II	GO:thiamine metabolic process	GO_0006772	Yes
CI610_00892	PJE80126	IPR002908	Frataxin/CyaY	GO:iron-sulfur cluster assembly	GO_0016226	Yes
CI610_00894	PJE80128	IPR002986	Diamipimelate decarboxylase, LysA	GO:lysine biosynthetic process via diamipimelate	GO_0009089	Yes
CI610_00895	PJE80129	IPR001653	Diamipimelate epimerase, DapF	GO:lysine biosynthetic process via diamipimelate	GO_0009089	Yes
CI610_00895	PJE80129	IPR018510	Diamipimelate epimerase, active site	GO:lysine biosynthetic process via diamipimelate	GO_0009089	Yes
CI610_00896	PJE80130	IPR013762	Integrase-like, catalytic domain	GO:DNA recombination	GO_0006310	Yes
CI610_00896	PJE80130	IPR002104	Integrase, catalytic domain	GO:DNA recombination	GO_0006310	Yes
CI610_00896	PJE80130	IPR004107	Integrase, SAM-like, N-terminal	GO:DNA integration	GO_0015074	Yes
CI610_00896	PJE80130	IPR013762	Integrase-like, catalytic domain	GO:DNA integration	GO_0015074	Yes
CI610_00896	PJE80130	IPR002104	Integrase, catalytic domain	GO:DNA integration	GO_0015074	Yes
CI610_00901	PJE80135	IPR007069	Transposase, IS801/IS1294	GO:transposition, DNA-mediated	GO_0006313	Yes
CI610_00906	PJE80095	IPR003352	Phosphotransferase system, EIIC	GO:phosphoelpyruvate-dependent sugar phosphotransferase system	GO_0009401	Yes
CI610_00907	PJE80096	IPR018258	Ribosomal protein L21, conserved site	GO:translation	GO_0006412	Yes
CI610_00907	PJE80096	IPR001787	Ribosomal protein L21	GO:translation	GO_0006412	Yes
CI610_00908	PJE80097	IPR018261	Ribosomal protein L27, conserved site	GO:translation	GO_0006412	Yes
CI610_00908	PJE80097	IPR001684	Ribosomal protein L27	GO:translation	GO_0006412	Yes
CI610_00910	PJE80099	IPR011529	Glutamate 5-kinase	GO:proline biosynthetic process	GO_0006561	Yes
CI610_00910	PJE80099	IPR019797	Glutamate 5-kinase, conserved site	GO:proline biosynthetic process	GO_0006561	Yes
CI610_00910	PJE80099	IPR005715	Glutamate 5-kinase/delta-1-pyrroline-5-carboxylate synthase	GO:proline biosynthetic process	GO_0006561	Yes
CI610_00913	PJE80102	IPR002583	Ribosomal protein S20	GO:translation	GO_0006412	Yes
CI610_00916	PJE80105	IPR015865	Riboflavin kinase domain, bacterial/eukaryotic	GO:riboflavin biosynthetic process	GO_0009231	Yes
CI610_00916	PJE80105	IPR023465	Riboflavin kinase domain	GO:riboflavin biosynthetic process	GO_0009231	Yes
CI610_00916	PJE80105	IPR002606	Riboflavin kinase, bacterial	GO:riboflavin biosynthetic process	GO_0009231	Yes
CI610_00916	PJE80105	IPR015864	FAD synthetase	GO:riboflavin biosynthetic process	GO_0009231	Yes
CI610_00917	PJE80106	IPR009008	Valyl/Leucyl/Isoleucyl-tRNA synthetase, editing domain	GO:tRNA amiacylation for protein translation	GO_0006418	Yes
CI610_00917	PJE80106	IPR002301	Isoleucine-tRNA ligase	GO:isoleucyl-tRNA amiacylation	GO_0006428	Yes
CI610_00917	PJE80106	IPR013155	Methionyl/Valyl/Leucyl/Isoleucyl-tRNA synthetase, anticodon-binding	GO:tRNA amiacylation for protein translation	GO_0006418	Yes
CI610_00917	PJE80106	IPR009080	Amiacyl-tRNA synthetase, class Ia, anticodon-binding	GO:tRNA amiacylation for protein translation	GO_0006418	Yes
CI610_00917	PJE80106	IPR002300	Amiacyl-tRNA synthetase, class Ia	GO:tRNA amiacylation for protein translation	GO_0006418	Yes
CI610_00917	PJE80106	IPR001412	Amiacyl-tRNA synthetase, class I, conserved site	GO:tRNA amiacylation for protein translation	GO_0006418	Yes
CI610_00919	PJE80108	IPR001872	Peptidase A8, signal peptidase II	GO:proteolysis	GO_0006508	Yes
CI610_00922	PJE80111	IPR003451	4-hydroxy-3-methylbut-2-enyl diphosphate reductase	GO:isopentenyl diphosphate biosynthetic process, methylerythritol 4-phosphate pathway	GO_0019288	Yes
CI610_00922	PJE80111	IPR003451	4-hydroxy-3-methylbut-2-enyl diphosphate reductase	GO:dimethylallyl diphosphate biosynthetic process	GO_0050992	Yes
CI610_00923	PJE80112	IPR022346	General secretion pathway, GspH	GO:protein secretion by the type II secretion system	GO_0015628	Yes
CI610_00925	PJE80114	IPR032092	Type IV Pilus-assembly protein W	GO:type IV pilus biogenesis	GO_0043683	Yes
CI610_00930	PJE80073	IPR001539	Peptidase U32	GO:proteolysis	GO_0006508	Yes
CI610_00931	PJE80074	IPR011332	Zinc-binding ribosomal protein	GO:translation	GO_0006412	Yes
CI610_00931	PJE80074	IPR001705	Ribosomal protein L33	GO:translation	GO_0006412	Yes
CI610_00931	PJE80074	IPR018264	Ribosomal protein L33, conserved site	GO:translation	GO_0006412	Yes
CI610_00932	PJE80075	IPR001383	Ribosomal protein L28	GO:translation	GO_0006412	Yes
CI610_00933	PJE80076	IPR005252	Coenzyme A biosynthesis bifunctional protein CoaBC	GO:coenzyme A biosynthetic process	GO_0015937	Yes
CI610_00933	PJE80076	IPR005252	Coenzyme A biosynthesis bifunctional protein CoaBC	GO:pantothenate catabolic process	GO_0015941	Yes
CI610_00934	PJE80077	IPR008181	Deoxyuridine triphosphate nucleotidohydrolase	GO:dUTP metabolic process	GO_0046080	Yes
CI610_00935	PJE80078	IPR023031	Orotate phosphoribosyltransferase	GO:pyrimidine nucleotide biosynthetic process	GO_0006221	Yes
CI610_00935	PJE80078	IPR000836	Phosphoribosyltransferase domain	GO:nucleoside metabolic process	GO_0009116	Yes
CI610_00936	PJE80079	IPR004808	AP endonuclease 1	GO:DNA repair	GO_0006281	Yes
CI610_00938	PJE80081	IPR017969	Heavy-metal-associated, conserved site	GO:metal ion transport	GO_0030001	Yes
CI610_00938	PJE80081	IPR027256	P-type ATPase, subfamily IB	GO:cation transport	GO_0006812	Yes
CI610_00938	PJE80081	IPR006121	Heavy metal-associated domain, HMA	GO:metal ion transport	GO_0030001	Yes
CI610_00939	PJE80082	IPR001845	HTH ArsR-type DNA-binding domain	GO:regulation of transcription, DNA-templated	GO_0006355	Yes
CI610_00944	PJE80087	IPR009014	Transketolase C-terminal/Pyruvate-ferredoxin oxidoreductase domain II	GO:metabolic process	GO_0008152	Yes
CI610_00945	PJE80088	IPR013216	Methyltransferase type 11	GO:metabolic process	GO_0008152	Yes
CI610_00945	PJE80088	IPR001845	HTH ArsR-type DNA-binding domain	GO:regulation of transcription, DNA-templated	GO_0006355	Yes
CI610_00946	PJE80089	IPR022628	S-adesylmethionine synthetase, N-terminal	GO:S-adesylmethionine biosynthetic process	GO_0006556	Yes
CI610_00946	PJE80089	IPR022630	S-adesylmethionine synthetase, C-terminal	GO:S-adesylmethionine biosynthetic process	GO_0006556	Yes
CI610_00946	PJE80089	IPR022631	S-adesylmethionine synthetase, conserved site	GO:S-adesylmethionine biosynthetic process	GO_0006556	Yes
CI610_00946	PJE80089	IPR002133	S-adesylmethionine synthetase	GO:S-adesylmethionine biosynthetic process	GO_0006556	Yes
CI610_00946	PJE80089	IPR022629	S-adesylmethionine synthetase, central domain	GO:S-adesylmethionine biosynthetic process	GO_0006556	Yes
CI610_00946	PJE80089	IPR022636	S-adesylmethionine synthetase superfamily	GO:S-adesylmethionine biosynthetic process	GO_0006556	Yes
CI610_00947	PJE80090	IPR012999	Pyridine nucleotide-disulphide oxidoreductase, class I, active site	GO:oxidation-reduction process	GO_0055114	Yes
CI610_00947	PJE80090	IPR006322	Glutathione reductase, eukaryote/bacterial	GO:glutathione metabolic process	GO_0006749	Yes
CI610_00947	PJE80090	IPR004099	Pyridine nucleotide-disulphide oxidoreductase, dimerisation domain	GO:oxidation-reduction process	GO_0055114	Yes
CI610_00947	PJE80090	IPR016156	FAD/NAD-linked reductase, dimerisation domain	GO:oxidation-reduction process	GO_0055114	Yes
CI610_00947	PJE80090	IPR004099	Pyridine nucleotide-disulphide oxidoreductase, dimerisation domain	GO:cell redox homeostasis	GO_0045454	Yes
CI610_00947	PJE80090	IPR006322	Glutathione reductase, eukaryote/bacterial	GO:oxidation-reduction process	GO_0055114	Yes
CI610_00947	PJE80090	IPR023753	FAD/NAD(P)-binding domain	GO:oxidation-reduction process	GO_0055114	Yes
CI610_00949	PJE80050	IPR002514	Transposase IS3/IS911family	GO:transposition, DNA-mediated	GO_0006313	Yes
CI610_00950	PJE80051	IPR010187	Seleprotein B, glycine/betaine/sarcosine/D-proline reductase family	GO:oxidation-reduction process	GO_0055114	Yes
CI610_00951	PJE80052	IPR010187	Seleprotein B, glycine/betaine/sarcosine/D-proline reductase family	GO:oxidation-reduction process	GO_0055114	Yes
CI610_00952	PJE80053	IPR016585	Glycine/sarcosine/betaine reductase, component B, fused alpha/beta	GO:oxidation-reduction process	GO_0055114	Yes
CI610_00952	PJE80053	IPR015417	Glycine/sarcosine/betaine reductase complex, protein B, subunit alpha/ beta	GO:oxidation-reduction process	GO_0055114	Yes
CI610_00953	PJE80054	IPR003664	Fatty acid synthesis PlsX protein	GO:fatty acid biosynthetic process	GO_0006633	Yes
CI610_00954	PJE80055	IPR016039	Thiolase-like	GO:metabolic process	GO_0008152	Yes
CI610_00954	PJE80055	IPR013751	3-Oxoacyl-[acyl-carrier-protein (ACP)] synthase III	GO:fatty acid biosynthetic process	GO_0006633	Yes
CI610_00955	PJE80056	IPR006812	Glycine reductase complex seleprotein A	GO:oxidation-reduction process	GO_0055114	Yes
CI610_00956	PJE80057	IPR006812	Glycine reductase complex seleprotein A	GO:oxidation-reduction process	GO_0055114	Yes
CI610_00957	PJE80058	IPR005746	Thioredoxin	GO:glycerol ether metabolic process	GO_0006662	Yes
CI610_00957	PJE80058	IPR013766	Thioredoxin domain	GO:cell redox homeostasis	GO_0045454	Yes
CI610_00957	PJE80058	IPR005746	Thioredoxin	GO:cell redox homeostasis	GO_0045454	Yes
CI610_00958	PJE80059	IPR013766	Thioredoxin domain	GO:cell redox homeostasis	GO_0045454	Yes
CI610_00958	PJE80059	IPR023753	FAD/NAD(P)-binding domain	GO:oxidation-reduction process	GO_0055114	Yes
CI610_00958	PJE80059	IPR000103	Pyridine nucleotide-disulphide oxidoreductase, class-II	GO:oxidation-reduction process	GO_0055114	Yes
CI610_00958	PJE80059	IPR008255	Pyridine nucleotide-disulphide oxidoreductase, class-II, active site	GO:oxidation-reduction process	GO_0055114	Yes
CI610_00960	PJE80061	IPR020581	Glycine cleavage system P protein	GO:glycine catabolic process	GO_0006546	Yes
CI610_00960	PJE80061	IPR003437	Glycine dehydrogenase (decarboxylating)	GO:oxidation-reduction process	GO_0055114	Yes
CI610_00960	PJE80061	IPR020581	Glycine cleavage system P protein	GO:oxidation-reduction process	GO_0055114	Yes
CI610_00960	PJE80061	IPR003437	Glycine dehydrogenase (decarboxylating)	GO:glycine metabolic process	GO_0006544	Yes
CI610_00962	PJE80063	IPR024932	Flavin transferase ApbE	GO:protein flavinylation	GO_0017013	Yes
CI610_00965	PJE80066	IPR004800	Phosphosugar isomerase, KdsD/KpsF-type	GO:carbohydrate metabolic process	GO_0005975	Yes
CI610_00965	PJE80066	IPR001347	Sugar isomerase (SIS)	GO:carbohydrate derivative metabolic process	GO_1901135	Yes
CI610_00966	PJE80067	IPR000726	Glycoside hydrolase, family 19, catalytic	GO:cell wall macromolecule catabolic process	GO_0016998	Yes
CI610_00966	PJE80067	IPR000726	Glycoside hydrolase, family 19, catalytic	GO:chitin catabolic process	GO_0006032	Yes
CI610_00966	PJE80067	IPR003610	Carbohydrate-binding module family 5/12	GO:carbohydrate metabolic process	GO_0005975	Yes
CI610_00968	PJE80031	IPR011527	ABC transporter type 1, transmembrane domain	GO:transport	GO_0006810	Yes
CI610_00968	PJE80031	IPR014216	ABC transporter, CydDC cysteine exporter (CydDC-E) family, permease/ATP-binding protein CydD	GO:cysteine transport	GO_0042883	Yes
CI610_00968	PJE80031	IPR011527	ABC transporter type 1, transmembrane domain	GO:transmembrane transport	GO_0055085	Yes
CI610_00969	PJE80032	IPR014223	ABC transporter, CydDC cysteine exporter (CydDC-E) family, permease/ATP-binding protein CydC	GO:transport	GO_0006810	Yes
CI610_00969	PJE80032	IPR011527	ABC transporter type 1, transmembrane domain	GO:transmembrane transport	GO_0055085	Yes
CI610_00969	PJE80032	IPR011527	ABC transporter type 1, transmembrane domain	GO:transport	GO_0006810	Yes
CI610_00970	PJE80033	IPR013762	Integrase-like, catalytic domain	GO:DNA recombination	GO_0006310	Yes
CI610_00970	PJE80033	IPR002104	Integrase, catalytic domain	GO:DNA integration	GO_0015074	Yes
CI610_00970	PJE80033	IPR002104	Integrase, catalytic domain	GO:DNA recombination	GO_0006310	Yes
CI610_00970	PJE80033	IPR004107	Integrase, SAM-like, N-terminal	GO:DNA integration	GO_0015074	Yes
CI610_00970	PJE80033	IPR013762	Integrase-like, catalytic domain	GO:DNA integration	GO_0015074	Yes
CI610_00970	PJE80033	IPR011932	Tyrosine recombinase XerD	GO:DNA recombination	GO_0006310	Yes
CI610_00974	PJE80035	IPR007476	Putative exonuclease, RdgC	GO:DNA recombination	GO_0006310	Yes
CI610_00975	PJE80036	IPR017937	Thioredoxin, conserved site	GO:cell redox homeostasis	GO_0045454	Yes
CI610_00975	PJE80036	IPR013766	Thioredoxin domain	GO:cell redox homeostasis	GO_0045454	Yes
CI610_00976	PJE80037	IPR001636	Phosphoribosylamiimidazole-succicarboxamide synthase	GO:purine nucleotide biosynthetic process	GO_0006164	Yes
CI610_00976	PJE80037	IPR033934	Bacterial and archaeal 5-amiimidazole-4-(N-succinylcarboxamide) ribonucleotide synthase	GO:cobalamin biosynthetic process	GO_0009236	Yes
CI610_00976	PJE80037	IPR018236	SAICAR synthetase, conserved site	GO:purine nucleotide biosynthetic process	GO_0006164	Yes
CI610_00978	PJE80039	IPR005263	4-hydroxy-tetrahydrodipicolinate synthase, DapA	GO:lysine biosynthetic process via diamipimelate	GO_0009089	Yes
CI610_00978	PJE80039	IPR020625	Schiff base-forming aldolase, active site	GO:metabolic process	GO_0008152	Yes
CI610_00978	PJE80039	IPR002220	DapA-like	GO:metabolic process	GO_0008152	Yes
CI610_00979	PJE80040	IPR013766	Thioredoxin domain	GO:cell redox homeostasis	GO_0045454	Yes
CI610_00979	PJE80040	IPR000866	Alkyl hydroperoxide reductase subunit C/ Thiol specific antioxidant	GO:oxidation-reduction process	GO_0055114	Yes
CI610_00982	PJE80043	IPR001915	Peptidase M48	GO:proteolysis	GO_0006508	Yes
CI610_00982	PJE80043	IPR030873	Beta-barrel assembly-enhancing protease	GO:chaperone-mediated protein folding	GO_0061077	Yes
CI610_00982	PJE80043	IPR030873	Beta-barrel assembly-enhancing protease	GO:proteolysis	GO_0006508	Yes
CI610_00987	PJE80048	IPR023753	FAD/NAD(P)-binding domain	GO:oxidation-reduction process	GO_0055114	Yes
CI610_00989	PJE80008	IPR001172	Flagellar motor switch FliN/Type III secretion HrcQb	GO:chemotaxis	GO_0006935	Yes
CI610_00989	PJE80008	IPR001172	Flagellar motor switch FliN/Type III secretion HrcQb	GO:bacterial-type flagellum-dependent cell motility	GO_0071973	Yes
CI610_00989	PJE80008	IPR013385	Type III secretion system apparatus protein YscQ/HrcQ/SpaO	GO:protein secretion by the type III secretion system	GO_0030254	Yes
CI610_00990	PJE80009	IPR005838	Type III secretion system inner membrane P protein	GO:protein secretion	GO_0009306	Yes
CI610_00990	PJE80009	IPR005773	Yop virulence translocation protein R	GO:protein transport	GO_0015031	Yes
CI610_00991	PJE80010	IPR006306	Type III secretion protein HrpO	GO:transport	GO_0006810	Yes
CI610_00991	PJE80010	IPR002191	Bacterial export protein family 3	GO:protein secretion	GO_0009306	Yes
CI610_00992	PJE80011	IPR006304	Type III secretion protein SpaR/YscT	GO:transport	GO_0006810	Yes
CI610_00992	PJE80011	IPR002010	Type III secretion system inner membrane R protein	GO:protein targeting	GO_0006605	Yes
CI610_00993	PJE80012	IPR006307	Type III exporter system, secretion apparatus protein BsaZ	GO:protein secretion	GO_0009306	Yes
CI610_00993	PJE80012	IPR006135	Type III secretion system substrate exporter	GO:protein secretion	GO_0009306	Yes
CI610_00997	PJE80016	IPR004799	Periplasmic protein thiol:disulphide oxidoreductase DsbE	GO:cytochrome complex assembly	GO_0017004	Yes
CI610_00997	PJE80016	IPR017937	Thioredoxin, conserved site	GO:cell redox homeostasis	GO_0045454	Yes
CI610_00997	PJE80016	IPR013766	Thioredoxin domain	GO:cell redox homeostasis	GO_0045454	Yes
CI610_00998	PJE80017	IPR003568	Cytochrome c-type biogenesis protein CcmF	GO:heme transport	GO_0015886	Yes
CI610_00998	PJE80017	IPR003568	Cytochrome c-type biogenesis protein CcmF	GO:cytochrome complex assembly	GO_0017004	Yes
CI610_00998	PJE80017	IPR002541	Cytochrome c assembly protein	GO:cytochrome complex assembly	GO_0017004	Yes
CI610_00998	PJE80017	IPR003567	Cytochrome c-type biogenesis protein	GO:heme transport	GO_0015886	Yes
CI610_00998	PJE80017	IPR003567	Cytochrome c-type biogenesis protein	GO:cytochrome complex assembly	GO_0017004	Yes
CI610_00999	PJE80018	IPR004329	CcmE/CycJ protein	GO:cytochrome complex assembly	GO_0017004	Yes
CI610_00999	PJE80018	IPR004329	CcmE/CycJ protein	GO:protein-heme linkage	GO_0017003	Yes
CI610_01000	PJE80019	IPR007078	Haem exporter protein D (CcmD)	GO:cytochrome complex assembly	GO_0017004	Yes
CI610_01000	PJE80019	IPR007078	Haem exporter protein D (CcmD)	GO:heme transport	GO_0015886	Yes
CI610_01001	PJE80020	IPR003557	Cytochrome c-type biogenesis protein CcmC	GO:cytochrome complex assembly	GO_0017004	Yes
CI610_01001	PJE80020	IPR003557	Cytochrome c-type biogenesis protein CcmC	GO:heme transport	GO_0015886	Yes
CI610_01001	PJE80020	IPR002541	Cytochrome c assembly protein	GO:cytochrome complex assembly	GO_0017004	Yes
CI610_01003	PJE80022	IPR000109	Proton-dependent oligopeptide transporter family	GO:transport	GO_0006810	Yes
CI610_01004	PJE80023	IPR000109	Proton-dependent oligopeptide transporter family	GO:transport	GO_0006810	Yes
CI610_01004	PJE80023	IPR005279	Dipeptide/tripeptide permease	GO:peptide transport	GO_0015833	Yes
CI610_01005	PJE80024	IPR008274	Aldehyde oxidase/xanthine dehydrogenase, molybdopterin binding	GO:oxidation-reduction process	GO_0055114	Yes
CI610_01006	PJE80025	IPR002346	Molybdopterin dehydrogenase, FAD-binding	GO:oxidation-reduction process	GO_0055114	Yes
CI610_01006	PJE80025	IPR016166	FAD-binding, type 2	GO:oxidation-reduction process	GO_0055114	Yes
CI610_01006	PJE80025	IPR016167	FAD-binding, type 2, subdomain 1	GO:oxidation-reduction process	GO_0055114	Yes
CI610_01007	PJE80026	IPR002888	[2Fe-2S]-binding	GO:oxidation-reduction process	GO_0055114	Yes
CI610_01008	PJE80027	IPR002307	Tyrosine-tRNA ligase	GO:tyrosyl-tRNA amiacylation	GO_0006437	Yes
CI610_01008	PJE80027	IPR001412	Amiacyl-tRNA synthetase, class I, conserved site	GO:tRNA amiacylation for protein translation	GO_0006418	Yes
CI610_01008	PJE80027	IPR002305	Amiacyl-tRNA synthetase, class Ic	GO:tRNA amiacylation for protein translation	GO_0006418	Yes
CI610_01012	PJE79988	IPR018149	Lysyl-tRNA synthetase, class II, C-terminal	GO:lysyl-tRNA amiacylation	GO_0006430	Yes
CI610_01012	PJE79988	IPR004364	Amiacyl-tRNA synthetase, class II (D/K/N)	GO:tRNA amiacylation for protein translation	GO_0006418	Yes
CI610_01012	PJE79988	IPR004525	Elongation factor P--(R)-beta-lysine ligase	GO:lysyl-tRNA amiacylation	GO_0006430	Yes
CI610_01013	PJE79989	IPR006685	Mechasensitive ion channel MscS	GO:transmembrane transport	GO_0055085	Yes
CI610_01018	PJE79994	IPR005151	Tail specific protease	GO:proteolysis	GO_0006508	Yes
CI610_01018	PJE79994	IPR004447	C-terminal-processing peptidase S41A	GO:proteolysis	GO_0006508	Yes
CI610_01020	PJE79996	IPR018522	DNA topoisomerase, type IIA, conserved site	GO:DNA topological change	GO_0006265	Yes
CI610_01020	PJE79996	IPR001241	DNA topoisomerase, type IIA	GO:DNA topological change	GO_0006265	Yes
CI610_01020	PJE79996	IPR013759	DNA topoisomerase, type IIA, central domain	GO:DNA topological change	GO_0006265	Yes
CI610_01020	PJE79996	IPR013506	DNA topoisomerase, type IIA, subunit B, domain 2	GO:DNA topological change	GO_0006265	Yes
CI610_01020	PJE79996	IPR005737	DNA topoisomerase IV, subunit B, Gram-negative	GO:DNA topological change	GO_0006265	Yes
CI610_01020	PJE79996	IPR002288	DNA gyrase B subunit, C-terminal	GO:DNA topological change	GO_0006265	Yes
CI610_01021	PJE79997	IPR003346	Transposase, IS116/IS110/IS902	GO:transposition, DNA-mediated	GO_0006313	Yes
CI610_01021	PJE79997	IPR002525	Transposase, IS111A/IS1328/IS1533, N-terminal	GO:transposition, DNA-mediated	GO_0006313	Yes
CI610_01023	PJE79999	IPR000123	RNA-directed DNA polymerase (reverse transcriptase), msDNA	GO:RNA-dependent DNA biosynthetic process	GO_0006278	Yes
CI610_01031	PJE79969	IPR001584	Integrase, catalytic core	GO:DNA integration	GO_0015074	Yes
CI610_01038	PJE79976	IPR004412	Glutamyl-tRNA(Gln) amidotransferase A subunit	GO:translation	GO_0006412	Yes
CI610_01039	PJE79977	IPR003837	Glu-tRNAGln amidotransferase C subunit	GO:regulation of translational fidelity	GO_0006450	Yes
CI610_01040	PJE79978	IPR004753	Cell shape determining protein MreB	GO:cell morphogenesis	GO_0000902	Yes
CI610_01041	PJE79979	IPR007221	Rod shape-determining protein MreC	GO:regulation of cell shape	GO_0008360	Yes
CI610_01042	PJE79980	IPR007227	Cell shape-determining protein MreD	GO:regulation of cell shape	GO_0008360	Yes
CI610_01044	PJE79982	IPR004659	Ribonuclease E/G	GO:RNA processing	GO_0006396	Yes
CI610_01046	PJE79984	IPR014777	Tetrapyrrole methylase, subdomain 1	GO:metabolic process	GO_0008152	Yes
CI610_01046	PJE79984	IPR019478	Sirohaem synthase, dimerisation domain	GO:oxidation-reduction process	GO_0055114	Yes
CI610_01046	PJE79984	IPR003043	Uroporphiryn-III C-methyltransferase, conserved site	GO:oxidation-reduction process	GO_0055114	Yes
CI610_01046	PJE79984	IPR012409	Sirohaem synthase	GO:siroheme biosynthetic process	GO_0019354	Yes
CI610_01046	PJE79984	IPR006366	Uroporphyrin-III C-methyltransferase	GO:oxidation-reduction process	GO_0055114	Yes
CI610_01046	PJE79984	IPR006367	Sirohaem synthase, N-terminal	GO:porphyrin-containing compound biosynthetic process	GO_0006779	Yes
CI610_01046	PJE79984	IPR012409	Sirohaem synthase	GO:oxidation-reduction process	GO_0055114	Yes
CI610_01046	PJE79984	IPR000878	Tetrapyrrole methylase	GO:metabolic process	GO_0008152	Yes
CI610_01046	PJE79984	IPR006367	Sirohaem synthase, N-terminal	GO:siroheme biosynthetic process	GO_0019354	Yes
CI610_01046	PJE79984	IPR012409	Sirohaem synthase	GO:cobalamin biosynthetic process	GO_0009236	Yes
CI610_01046	PJE79984	IPR006367	Sirohaem synthase, N-terminal	GO:oxidation-reduction process	GO_0055114	Yes
CI610_01046	PJE79984	IPR006366	Uroporphyrin-III C-methyltransferase	GO:porphyrin-containing compound biosynthetic process	GO_0006779	Yes
CI610_01046	PJE79984	IPR014776	Tetrapyrrole methylase, subdomain 2	GO:metabolic process	GO_0008152	Yes
CI610_01046	PJE79984	IPR019478	Sirohaem synthase, dimerisation domain	GO:porphyrin-containing compound biosynthetic process	GO_0006779	Yes
CI610_01047	PJE79985	IPR006066	Nitrite/sulphite reductase iron-sulphur/sirohaem-binding site	GO:oxidation-reduction process	GO_0055114	Yes
CI610_01047	PJE79985	IPR006067	Nitrite/sulphite reductase 4Fe-4S domain	GO:oxidation-reduction process	GO_0055114	Yes
CI610_01047	PJE79985	IPR005117	Nitrite/Sulfite reductase ferredoxin-like domain	GO:oxidation-reduction process	GO_0055114	Yes
CI610_01048	PJE79986	IPR012165	Cytochrome-c3 hydrogenase, gamma subunit	GO:pyrimidine nucleotide biosynthetic process	GO_0006221	Yes
CI610_01048	PJE79986	IPR001834	NADH:cytochrome b5 reductase (CBR)	GO:oxidation-reduction process	GO_0055114	Yes
CI610_01048	PJE79986	IPR001433	Oxidoreductase FAD/NAD(P)-binding	GO:oxidation-reduction process	GO_0055114	Yes
CI610_01048	PJE79986	IPR017927	Ferredoxin reductase-type FAD-binding domain	GO:oxidation-reduction process	GO_0055114	Yes
CI610_01048	PJE79986	IPR017938	Riboflavin synthase-like beta-barrel	GO:oxidation-reduction process	GO_0055114	Yes
CI610_01051	PJE79958	IPR013786	Acyl-CoA dehydrogenase/oxidase, N-terminal	GO:oxidation-reduction process	GO_0055114	Yes
CI610_01051	PJE79958	IPR009100	Acyl-CoA dehydrogenase/oxidase, N-terminal and middle domain	GO:metabolic process	GO_0008152	Yes
CI610_01051	PJE79958	IPR009100	Acyl-CoA dehydrogenase/oxidase, N-terminal and middle domain	GO:oxidation-reduction process	GO_0055114	Yes
CI610_01051	PJE79958	IPR006091	Acyl-CoA oxidase/dehydrogenase, central domain	GO:oxidation-reduction process	GO_0055114	Yes
CI610_01051	PJE79958	IPR009075	Acyl-CoA dehydrogenase/oxidase C-terminal	GO:oxidation-reduction process	GO_0055114	Yes
CI610_01053	PJE79960	IPR009100	Acyl-CoA dehydrogenase/oxidase, N-terminal and middle domain	GO:metabolic process	GO_0008152	Yes
CI610_01053	PJE79960	IPR006091	Acyl-CoA oxidase/dehydrogenase, central domain	GO:oxidation-reduction process	GO_0055114	Yes
CI610_01053	PJE79960	IPR009075	Acyl-CoA dehydrogenase/oxidase C-terminal	GO:oxidation-reduction process	GO_0055114	Yes
CI610_01053	PJE79960	IPR009100	Acyl-CoA dehydrogenase/oxidase, N-terminal and middle domain	GO:oxidation-reduction process	GO_0055114	Yes
CI610_01053	PJE79960	IPR013786	Acyl-CoA dehydrogenase/oxidase, N-terminal	GO:oxidation-reduction process	GO_0055114	Yes
CI610_01057	PJE79964	IPR016167	FAD-binding, type 2, subdomain 1	GO:oxidation-reduction process	GO_0055114	Yes
CI610_01057	PJE79964	IPR006094	FAD linked oxidase, N-terminal	GO:oxidation-reduction process	GO_0055114	Yes
CI610_01057	PJE79964	IPR016166	FAD-binding, type 2	GO:oxidation-reduction process	GO_0055114	Yes
CI610_01058	PJE79965	IPR000719	Protein kinase domain	GO:protein phosphorylation	GO_0006468	Yes
CI610_01059	PJE79966	IPR023753	FAD/NAD(P)-binding domain	GO:oxidation-reduction process	GO_0055114	Yes
CI610_01061	PJE79968	IPR008108	Phosphatase IpgD/SopB	GO:pathogenesis	GO_0009405	Yes
CI610_01062	PJE79936	IPR010161	Peptidase M20B, tripeptide amipeptidase	GO:peptide metabolic process	GO_0006518	Yes
CI610_01062	PJE79936	IPR001261	ArgE/DapE/ACY1/CPG2/YscS, conserved site	GO:proteolysis	GO_0006508	Yes
CI610_01062	PJE79936	IPR002933	Peptidase M20	GO:metabolic process	GO_0008152	Yes
CI610_01073	PJE79947	IPR002123	Phospholipid/glycerol acyltransferase	GO:metabolic process	GO_0008152	Yes
CI610_01075	PJE79949	IPR000209	Peptidase S8/S53 domain	GO:proteolysis	GO_0006508	Yes
CI610_01079	PJE79953	IPR016166	FAD-binding, type 2	GO:oxidation-reduction process	GO_0055114	Yes
CI610_01080	PJE79954	IPR002541	Cytochrome c assembly protein	GO:cytochrome complex assembly	GO_0017004	Yes
CI610_01081	PJE79955	IPR004780	Signal recognition particle protein Ffh	GO:SRP-dependent cotranslational protein targeting to membrane	GO_0006614	Yes
CI610_01081	PJE79955	IPR004125	Signal recognition particle, SRP54 subunit, M-domain	GO:SRP-dependent cotranslational protein targeting to membrane	GO_0006614	Yes
CI610_01081	PJE79955	IPR000897	Signal recognition particle, SRP54 subunit, GTPase domain	GO:SRP-dependent cotranslational protein targeting to membrane	GO_0006614	Yes
CI610_01081	PJE79955	IPR022941	Signal recognition particle, SRP54 subunit	GO:SRP-dependent cotranslational protein targeting to membrane	GO_0006614	Yes
CI610_01081	PJE79955	IPR013822	Signal recognition particle, SRP54 subunit, helical bundle	GO:SRP-dependent cotranslational protein targeting to membrane	GO_0006614	Yes
CI610_01083	PJE79914	IPR011527	ABC transporter type 1, transmembrane domain	GO:transmembrane transport	GO_0055085	Yes
CI610_01083	PJE79914	IPR011527	ABC transporter type 1, transmembrane domain	GO:transport	GO_0006810	Yes
CI610_01084	PJE79915	IPR003997	RTX secretion protein D, Gram-negative bacteria	GO:protein secretion	GO_0009306	Yes
CI610_01084	PJE79915	IPR010129	Type I secretion membrane fusion protein, HlyD family	GO:protein transport	GO_0015031	Yes
CI610_01085	PJE79916	IPR017938	Riboflavin synthase-like beta-barrel	GO:oxidation-reduction process	GO_0055114	Yes
CI610_01085	PJE79916	IPR001433	Oxidoreductase FAD/NAD(P)-binding	GO:oxidation-reduction process	GO_0055114	Yes
CI610_01085	PJE79916	IPR010205	Na(+)-translocating NADH-quine reductase subunit F	GO:sodium ion transport	GO_0006814	Yes
CI610_01085	PJE79916	IPR010205	Na(+)-translocating NADH-quine reductase subunit F	GO:oxidation-reduction process	GO_0055114	Yes
CI610_01085	PJE79916	IPR017927	Ferredoxin reductase-type FAD-binding domain	GO:oxidation-reduction process	GO_0055114	Yes
CI610_01086	PJE79917	IPR010967	Na(+)-translocating NADH-quine reductase subunit E	GO:oxidation-reduction process	GO_0055114	Yes
CI610_01086	PJE79917	IPR010967	Na(+)-translocating NADH-quine reductase subunit E	GO:respiratory electron transport chain	GO_0022904	Yes
CI610_01087	PJE79918	IPR011292	Na(+)-translocating NADH-quine reductase subunit D	GO:oxidation-reduction process	GO_0055114	Yes
CI610_01088	PJE79919	IPR010204	Na(+)-translocating NADH-quine reductase subunit C	GO:oxidation-reduction process	GO_0055114	Yes
CI610_01088	PJE79919	IPR010204	Na(+)-translocating NADH-quine reductase subunit C	GO:sodium ion transport	GO_0006814	Yes
CI610_01089	PJE79920	IPR010966	Na(+)-translocating NADH-quine reductase subunit B	GO:oxidation-reduction process	GO_0055114	Yes
CI610_01089	PJE79920	IPR010966	Na(+)-translocating NADH-quine reductase subunit B	GO:respiratory electron transport chain	GO_0022904	Yes
CI610_01089	PJE79920	IPR004338	NADH-quine reductase NQR2/RnfD	GO:transport	GO_0006810	Yes
CI610_01090	PJE79921	IPR008703	Na(+)-translocating NADH-quine reductase subunit A	GO:oxidation-reduction process	GO_0055114	Yes
CI610_01090	PJE79921	IPR008703	Na(+)-translocating NADH-quine reductase subunit A	GO:sodium ion transport	GO_0006814	Yes
CI610_01090	PJE79921	IPR022615	Na(+)-translocating NADH-quine reductase subunit A, C-terminal domain	GO:oxidation-reduction process	GO_0055114	Yes
CI610_01091	PJE79922	IPR007867	Glucose-methal-choline oxidoreductase, C-terminal	GO:oxidation-reduction process	GO_0055114	Yes
CI610_01091	PJE79922	IPR000172	Glucose-methal-choline oxidoreductase, N-terminal	GO:oxidation-reduction process	GO_0055114	Yes
CI610_01091	PJE79922	IPR023753	FAD/NAD(P)-binding domain	GO:oxidation-reduction process	GO_0055114	Yes
CI610_01091	PJE79922	IPR012132	Glucose-methal-choline oxidoreductase	GO:oxidation-reduction process	GO_0055114	Yes
CI610_01094	PJE79925	IPR015199	DNA polymerase III, delta subunit, C-terminal	GO:DNA replication	GO_0006260	Yes
CI610_01094	PJE79925	IPR004622	DNA polymerase III, delta prime subunit	GO:DNA replication	GO_0006260	Yes
CI610_01095	PJE79926	IPR018094	Thymidylate kinase	GO:dTDP biosynthetic process	GO_0006233	Yes
CI610_01097	PJE79928	IPR017824	Amideoxychorismate lyase, class IV	GO:folic acid biosynthetic process	GO_0046656	Yes
CI610_01097	PJE79928	IPR001544	Amitransferase class IV	GO:metabolic process	GO_0008152	Yes
CI610_01097	PJE79928	IPR018300	Amitransferase, class IV, conserved site	GO:metabolic process	GO_0008152	Yes
CI610_01098	PJE79929	IPR016039	Thiolase-like	GO:metabolic process	GO_0008152	Yes
CI610_01098	PJE79929	IPR017568	3-oxoacyl-[acyl-carrier-protein] synthase 2	GO:fatty acid biosynthetic process	GO_0006633	Yes
CI610_01099	PJE79930	IPR003231	Acyl carrier protein (ACP)	GO:fatty acid biosynthetic process	GO_0006633	Yes
CI610_01100	PJE79931	IPR011284	3-oxoacyl-(acyl-carrier-protein) reductase	GO:fatty acid biosynthetic process	GO_0006633	Yes
CI610_01100	PJE79931	IPR011284	3-oxoacyl-(acyl-carrier-protein) reductase	GO:oxidation-reduction process	GO_0055114	Yes
CI610_01101	PJE79932	IPR016036	Malonyl-CoA ACP transacylase, ACP-binding	GO:metabolic process	GO_0008152	Yes
CI610_01101	PJE79932	IPR016035	Acyl transferase/acyl hydrolase/lysophospholipase	GO:metabolic process	GO_0008152	Yes
CI610_01103	PJE79934	IPR002677	Ribosomal protein L32p	GO:translation	GO_0006412	Yes
CI610_01103	PJE79934	IPR011332	Zinc-binding ribosomal protein	GO:translation	GO_0006412	Yes
CI610_01117	PJE79893	IPR013321	Arc-type ribbon-helix-helix	GO:regulation of transcription, DNA-templated	GO_0006355	Yes
CI610_01119	PJE79895	IPR028614	GDP-L-fucose synthase/GDP-L-colitose synthase	GO:nucleotide-sugar biosynthetic process	GO_0009226	Yes
CI610_01121	PJE79897	IPR006375	Manse-1-phosphate guanylyltransferase/manse-6-phosphate isomerase	GO:polysaccharide biosynthetic process	GO_0000271	Yes
CI610_01121	PJE79897	IPR001538	Manse-6-phosphate isomerase, type II, C-terminal	GO:polysaccharide metabolic process	GO_0005976	Yes
CI610_01121	PJE79897	IPR005835	Nucleotidyl transferase domain	GO:biosynthetic process	GO_0009058	Yes
CI610_01122	PJE79898	IPR016055	Alpha-D-phosphohexomutase, alpha/beta/alpha I/II/III	GO:carbohydrate metabolic process	GO_0005975	Yes
CI610_01122	PJE79898	IPR005843	Alpha-D-phosphohexomutase, C-terminal	GO:organic substance metabolic process	GO_0071704	Yes
CI610_01122	PJE79898	IPR005845	Alpha-D-phosphohexomutase, alpha/beta/alpha domain II	GO:carbohydrate metabolic process	GO_0005975	Yes
CI610_01122	PJE79898	IPR005846	Alpha-D-phosphohexomutase, alpha/beta/alpha domain III	GO:carbohydrate metabolic process	GO_0005975	Yes
CI610_01122	PJE79898	IPR005841	Alpha-D-phosphohexomutase superfamily	GO:carbohydrate metabolic process	GO_0005975	Yes
CI610_01122	PJE79898	IPR005844	Alpha-D-phosphohexomutase, alpha/beta/alpha domain I	GO:carbohydrate metabolic process	GO_0005975	Yes
CI610_01141	PJE79866	IPR000846	Dihydrodipicolinate reductase, N-terminal	GO:oxidation-reduction process	GO_0055114	Yes
CI610_01141	PJE79866	IPR022664	Dihydrodipicolinate reductase, conserved site	GO:lysine biosynthetic process via diamipimelate	GO_0009089	Yes
CI610_01141	PJE79866	IPR023940	Dihydrodipicolinate reductase	GO:lysine biosynthetic process via diamipimelate	GO_0009089	Yes
CI610_01141	PJE79866	IPR000846	Dihydrodipicolinate reductase, N-terminal	GO:lysine biosynthetic process via diamipimelate	GO_0009089	Yes
CI610_01141	PJE79866	IPR022664	Dihydrodipicolinate reductase, conserved site	GO:oxidation-reduction process	GO_0055114	Yes
CI610_01141	PJE79866	IPR023940	Dihydrodipicolinate reductase	GO:oxidation-reduction process	GO_0055114	Yes
CI610_01141	PJE79866	IPR022663	Dihydrodipicolinate reductase, C-terminal	GO:lysine biosynthetic process via diamipimelate	GO_0009089	Yes
CI610_01141	PJE79866	IPR022663	Dihydrodipicolinate reductase, C-terminal	GO:oxidation-reduction process	GO_0055114	Yes
CI610_01142	PJE79867	IPR006274	Carbamoyl-phosphate synthase, small subunit	GO:glutamine metabolic process	GO_0006541	Yes
CI610_01142	PJE79867	IPR006274	Carbamoyl-phosphate synthase, small subunit	GO:'de vo' pyrimidine nucleobase biosynthetic process	GO_0006207	Yes
CI610_01143	PJE79868	IPR006275	Carbamoyl-phosphate synthase, large subunit	GO:nitrogen compound metabolic process	GO_0006807	Yes
CI610_01143	PJE79868	IPR005483	Carbamoyl-phosphate synthase large subunit, CPSase domain	GO:nitrogen compound metabolic process	GO_0006807	Yes
CI610_01144	PJE79869	IPR018151	Transcription elongation factor, GreA/GreB, conserved site	GO:regulation of DNA-templated transcription, elongation	GO_0032784	Yes
CI610_01144	PJE79869	IPR001437	Transcription elongation factor, GreA/GreB, C-terminal	GO:regulation of DNA-templated transcription, elongation	GO_0032784	Yes
CI610_01144	PJE79869	IPR006359	Transcription elongation factor GreA	GO:regulation of DNA-templated transcription, elongation	GO_0032784	Yes
CI610_01144	PJE79869	IPR022691	Transcription elongation factor, GreA/GreB, N-terminal	GO:regulation of DNA-templated transcription, elongation	GO_0032784	Yes
CI610_01144	PJE79869	IPR028624	Transcription elongation factor GreA/GreB	GO:regulation of DNA-templated transcription, elongation	GO_0032784	Yes
CI610_01145	PJE79870	IPR001789	Signal transduction response regulator, receiver domain	GO:phosphorelay signal transduction system	GO_0000160	Yes
CI610_01147	PJE79872	IPR015507	Ribosomal RNA large subunit methyltransferase E	GO:RNA methylation	GO_0001510	Yes
CI610_01147	PJE79872	IPR002877	Ribosomal RNA methyltransferase FtsJ domain	GO:methylation	GO_0032259	Yes
CI610_01148	PJE79873	IPR000642	Peptidase M41	GO:proteolysis	GO_0006508	Yes
CI610_01149	PJE79874	IPR006390	Dihydropteroate synthase	GO:folic acid-containing compound biosynthetic process	GO_0009396	Yes
CI610_01149	PJE79874	IPR000489	Pterin-binding domain	GO:pteridine-containing compound metabolic process	GO_0042558	Yes
CI610_01149	PJE79874	IPR011005	Dihydropteroate synthase-like	GO:cellular metabolic process	GO_0044237	Yes
CI610_01150	PJE79875	IPR005844	Alpha-D-phosphohexomutase, alpha/beta/alpha domain I	GO:carbohydrate metabolic process	GO_0005975	Yes
CI610_01150	PJE79875	IPR006352	Phosphoglucosamine mutase, bacterial type	GO:carbohydrate metabolic process	GO_0005975	Yes
CI610_01150	PJE79875	IPR016055	Alpha-D-phosphohexomutase, alpha/beta/alpha I/II/III	GO:carbohydrate metabolic process	GO_0005975	Yes
CI610_01150	PJE79875	IPR005846	Alpha-D-phosphohexomutase, alpha/beta/alpha domain III	GO:carbohydrate metabolic process	GO_0005975	Yes
CI610_01150	PJE79875	IPR005845	Alpha-D-phosphohexomutase, alpha/beta/alpha domain II	GO:carbohydrate metabolic process	GO_0005975	Yes
CI610_01150	PJE79875	IPR005843	Alpha-D-phosphohexomutase, C-terminal	GO:organic substance metabolic process	GO_0071704	Yes
CI610_01150	PJE79875	IPR005841	Alpha-D-phosphohexomutase superfamily	GO:carbohydrate metabolic process	GO_0005975	Yes
CI610_01151	PJE79876	IPR000719	Protein kinase domain	GO:protein phosphorylation	GO_0006468	Yes
CI610_01152	PJE79877	IPR002059	Cold-shock protein, DNA-binding	GO:regulation of transcription, DNA-templated	GO_0006355	Yes
CI610_01160	PJE79847	IPR000866	Alkyl hydroperoxide reductase subunit C/ Thiol specific antioxidant	GO:oxidation-reduction process	GO_0055114	Yes
CI610_01166	PJE79853	IPR002123	Phospholipid/glycerol acyltransferase	GO:metabolic process	GO_0008152	Yes
CI610_01167	PJE79854	IPR002930	Glycine cleavage system H-protein	GO:glycine decarboxylation via glycine cleavage system	GO_0019464	Yes
CI610_01167	PJE79854	IPR017453	Glycine cleavage system H-protein, subgroup	GO:glycine decarboxylation via glycine cleavage system	GO_0019464	Yes
CI610_01173	PJE79860	IPR000462	CDP-alcohol phosphatidyltransferase	GO:phospholipid biosynthetic process	GO_0008654	Yes
CI610_01174	PJE79861	IPR010058	Uridine phosphorylase	GO:nucleotide catabolic process	GO_0009166	Yes
CI610_01174	PJE79861	IPR000845	Nucleoside phosphorylase domain	GO:nucleoside metabolic process	GO_0009116	Yes
CI610_01175	PJE79862	IPR015868	Glutaminase	GO:glutamine metabolic process	GO_0006541	Yes
CI610_01181	PJE79825	IPR000836	Phosphoribosyltransferase domain	GO:nucleoside metabolic process	GO_0009116	Yes
CI610_01182	PJE79826	IPR002684	Biotin synthase/Biotin biosynthesis bifunctional protein BioAB	GO:biotin biosynthetic process	GO_0009102	Yes
CI610_01183	PJE79827	IPR004839	Amitransferase, class I/classII	GO:biosynthetic process	GO_0009058	Yes
CI610_01183	PJE79827	IPR004723	8-ami-7-oxonaate synthase, Archaea/Proteobacteria type	GO:biotin biosynthetic process	GO_0009102	Yes
CI610_01183	PJE79827	IPR022834	8-ami-7-oxonaate synthase, Proteobacteria	GO:biotin biosynthetic process	GO_0009102	Yes
CI610_01183	PJE79827	IPR001917	Amitransferase, class-II, pyridoxal-phosphate binding site	GO:metabolic process	GO_0008152	Yes
CI610_01185	PJE79829	IPR013216	Methyltransferase type 11	GO:metabolic process	GO_0008152	Yes
CI610_01185	PJE79829	IPR011814	Malonyl-[acyl-carrier protein] O-methyltransferase BioC	GO:biotin biosynthetic process	GO_0009102	Yes
CI610_01186	PJE79830	IPR004472	Dethiobiotin synthase BioD	GO:biotin biosynthetic process	GO_0009102	Yes
CI610_01191	PJE79835	IPR023096	Phosphoglucose isomerase, C-terminal	GO:glycolytic process	GO_0006096	Yes
CI610_01191	PJE79835	IPR001672	Phosphoglucose isomerase (PGI)	GO:glycolytic process	GO_0006096	Yes
CI610_01191	PJE79835	IPR018189	Phosphoglucose isomerase, conserved site	GO:gluconeogenesis	GO_0006094	Yes
CI610_01191	PJE79835	IPR018189	Phosphoglucose isomerase, conserved site	GO:glycolytic process	GO_0006096	Yes
CI610_01191	PJE79835	IPR001672	Phosphoglucose isomerase (PGI)	GO:gluconeogenesis	GO_0006094	Yes
CI610_01192	PJE79836	IPR028893	Adesine deaminase	GO:purine ribonucleoside mophosphate biosynthetic process	GO_0009168	Yes
CI610_01194	PJE79838	IPR001950	SUI1 domain	GO:translational initiation	GO_0006413	Yes
CI610_01197	PJE79841	IPR003660	HAMP domain	GO:signal transduction	GO_0007165	Yes
CI610_01200	PJE79805	IPR011701	Major facilitator superfamily	GO:transmembrane transport	GO_0055085	Yes
CI610_01205	PJE79810	IPR005259	Primosomal protein N'	GO:DNA duplex unwinding	GO_0032508	Yes
CI610_01205	PJE79810	IPR005259	Primosomal protein N'	GO:DNA replication	GO_0006260	Yes
CI610_01206	PJE79811	IPR002150	Ribosomal protein L31	GO:translation	GO_0006412	Yes
CI610_01206	PJE79811	IPR027491	Ribosomal protein L31 type A	GO:translation	GO_0006412	Yes
CI610_01207	PJE79812	IPR012301	Malic enzyme, N-terminal domain	GO:oxidation-reduction process	GO_0055114	Yes
CI610_01207	PJE79812	IPR015884	Malic enzyme, conserved site	GO:oxidation-reduction process	GO_0055114	Yes
CI610_01219	PJE79787	IPR000515	ABC transporter type 1, transmembrane domain MetI-like	GO:transport	GO_0006810	Yes
CI610_01221	PJE79789	IPR000941	Elase	GO:glycolytic process	GO_0006096	Yes
CI610_01222	PJE79790	IPR007060	Septum formation initiator FtsL/DivIC	GO:cell cycle	GO_0007049	Yes
CI610_01223	PJE79791	IPR001228	2-C-methyl-D-erythritol 4-phosphate cytidylyltransferase	GO:isopreid biosynthetic process	GO_0008299	Yes
CI610_01223	PJE79791	IPR018294	4-diphosphocytidyl-2C-methyl-D-erythritol synthase, conserved site	GO:isopreid biosynthetic process	GO_0008299	Yes
CI610_01224	PJE79792	IPR003526	2-C-methyl-D-erythritol 2,4-cyclodiphosphate synthase	GO:terpeid biosynthetic process	GO_0016114	Yes
CI610_01225	PJE79793	IPR011760	Pseudouridine synthase, TruD, insertion domain	GO:pseudouridine synthesis	GO_0001522	Yes
CI610_01225	PJE79793	IPR020103	Pseudouridine synthase, catalytic domain	GO:pseudouridine synthesis	GO_0001522	Yes
CI610_01225	PJE79793	IPR001656	Pseudouridine synthase, TruD	GO:pseudouridine synthesis	GO_0001522	Yes
CI610_01225	PJE79793	IPR011760	Pseudouridine synthase, TruD, insertion domain	GO:RNA modification	GO_0009451	Yes
CI610_01225	PJE79793	IPR020119	Pseudouridine synthase TruD, conserved site	GO:RNA modification	GO_0009451	Yes
CI610_01225	PJE79793	IPR020119	Pseudouridine synthase TruD, conserved site	GO:pseudouridine synthesis	GO_0001522	Yes
CI610_01225	PJE79793	IPR001656	Pseudouridine synthase, TruD	GO:RNA modification	GO_0009451	Yes
CI610_01225	PJE79793	IPR020103	Pseudouridine synthase, catalytic domain	GO:RNA modification	GO_0009451	Yes
CI610_01228	PJE79796	IPR013324	RNA polymerase sigma factor, region 3/4	GO:regulation of transcription, DNA-templated	GO_0006355	Yes
CI610_01228	PJE79796	IPR000943	RNA polymerase sigma-70	GO:regulation of transcription, DNA-templated	GO_0006355	Yes
CI610_01228	PJE79796	IPR014284	RNA polymerase sigma-70 like domain	GO:regulation of transcription, DNA-templated	GO_0006355	Yes
CI610_01228	PJE79796	IPR007630	RNA polymerase sigma-70 region 4	GO:DNA-templated transcription, initiation	GO_0006352	Yes
CI610_01228	PJE79796	IPR007624	RNA polymerase sigma-70 region 3	GO:DNA-templated transcription, initiation	GO_0006352	Yes
CI610_01228	PJE79796	IPR013324	RNA polymerase sigma factor, region 3/4	GO:DNA-templated transcription, initiation	GO_0006352	Yes
CI610_01228	PJE79796	IPR012761	RNA polymerase sigma factor RpoS	GO:DNA-templated transcription, initiation	GO_0006352	Yes
CI610_01228	PJE79796	IPR000943	RNA polymerase sigma-70	GO:DNA-templated transcription, initiation	GO_0006352	Yes
CI610_01228	PJE79796	IPR007624	RNA polymerase sigma-70 region 3	GO:regulation of transcription, DNA-templated	GO_0006355	Yes
CI610_01228	PJE79796	IPR007630	RNA polymerase sigma-70 region 4	GO:regulation of transcription, DNA-templated	GO_0006355	Yes
CI610_01228	PJE79796	IPR013325	RNA polymerase sigma factor, region 2	GO:regulation of transcription, DNA-templated	GO_0006355	Yes
CI610_01228	PJE79796	IPR014284	RNA polymerase sigma-70 like domain	GO:DNA-templated transcription, initiation	GO_0006352	Yes
CI610_01228	PJE79796	IPR012761	RNA polymerase sigma factor RpoS	GO:regulation of transcription, DNA-templated	GO_0006355	Yes
CI610_01228	PJE79796	IPR009042	RNA polymerase sigma-70 region 1.2	GO:regulation of transcription, DNA-templated	GO_0006355	Yes
CI610_01228	PJE79796	IPR009042	RNA polymerase sigma-70 region 1.2	GO:DNA-templated transcription, initiation	GO_0006352	Yes
CI610_01228	PJE79796	IPR007627	RNA polymerase sigma-70 region 2	GO:regulation of transcription, DNA-templated	GO_0006355	Yes
CI610_01228	PJE79796	IPR007627	RNA polymerase sigma-70 region 2	GO:DNA-templated transcription, initiation	GO_0006352	Yes
CI610_01228	PJE79796	IPR013325	RNA polymerase sigma factor, region 2	GO:DNA-templated transcription, initiation	GO_0006352	Yes
CI610_01229	PJE79797	IPR020103	Pseudouridine synthase, catalytic domain	GO:pseudouridine synthesis	GO_0001522	Yes
CI610_01229	PJE79797	IPR020097	Pseudouridine synthase I, TruA, alpha/beta domain	GO:pseudouridine synthesis	GO_0001522	Yes
CI610_01229	PJE79797	IPR001406	Pseudouridine synthase I, TruA	GO:RNA modification	GO_0009451	Yes
CI610_01229	PJE79797	IPR020097	Pseudouridine synthase I, TruA, alpha/beta domain	GO:RNA modification	GO_0009451	Yes
CI610_01229	PJE79797	IPR020095	Pseudouridine synthase I, TruA, C-terminal	GO:RNA modification	GO_0009451	Yes
CI610_01229	PJE79797	IPR020095	Pseudouridine synthase I, TruA, C-terminal	GO:pseudouridine synthesis	GO_0001522	Yes
CI610_01229	PJE79797	IPR020103	Pseudouridine synthase, catalytic domain	GO:RNA modification	GO_0009451	Yes
CI610_01229	PJE79797	IPR001406	Pseudouridine synthase I, TruA	GO:pseudouridine synthesis	GO_0001522	Yes
CI610_01230	PJE79798	IPR001240	N-(5'phosphoribosyl) anthranilate isomerase (PRAI)	GO:tryptophan metabolic process	GO_0006568	Yes
CI610_01230	PJE79798	IPR011060	Ribulose-phosphate binding barrel	GO:metabolic process	GO_0008152	Yes
CI610_01231	PJE79799	IPR023026	Tryptophan synthase beta chain/beta chain-like	GO:tryptophan biosynthetic process	GO_0000162	Yes
CI610_01231	PJE79799	IPR006653	Tryptophan synthase, beta chain, conserved site	GO:tryptophan metabolic process	GO_0006568	Yes
CI610_01231	PJE79799	IPR006654	Tryptophan synthase, beta chain	GO:tryptophan metabolic process	GO_0006568	Yes
CI610_01232	PJE79800	IPR011060	Ribulose-phosphate binding barrel	GO:metabolic process	GO_0008152	Yes
CI610_01232	PJE79800	IPR002028	Tryptophan synthase, alpha chain	GO:tryptophan metabolic process	GO_0006568	Yes
CI610_01233	PJE79801	IPR000438	Acetyl-CoA carboxylase carboxyl transferase, beta subunit	GO:fatty acid biosynthetic process	GO_0006633	Yes
CI610_01234	PJE79802	IPR018109	Folylpolyglutamate synthetase, conserved site	GO:folic acid-containing compound biosynthetic process	GO_0009396	Yes
CI610_01234	PJE79802	IPR013221	Mur ligase, central	GO:biosynthetic process	GO_0009058	Yes
CI610_01234	PJE79802	IPR001645	Folylpolyglutamate synthetase	GO:folic acid-containing compound biosynthetic process	GO_0009396	Yes
CI610_01234	PJE79802	IPR004101	Mur ligase, C-terminal	GO:biosynthetic process	GO_0009058	Yes
CI610_01243	PJE79774	IPR001901	Protein translocase complex, SecE/Sec61-gamma subunit	GO:intracellular protein transport	GO_0006886	Yes
CI610_01243	PJE79774	IPR005807	SecE subunit of protein translocation complex	GO:protein secretion	GO_0009306	Yes
CI610_01243	PJE79774	IPR001901	Protein translocase complex, SecE/Sec61-gamma subunit	GO:protein targeting	GO_0006605	Yes
CI610_01244	PJE79775	IPR006645	NusG, N-terminal	GO:regulation of transcription, DNA-templated	GO_0006355	Yes
CI610_01244	PJE79775	IPR001062	Transcription antitermination protein, NusG	GO:regulation of DNA-templated transcription, elongation	GO_0032784	Yes
CI610_01245	PJE79776	IPR020783	Ribosomal protein L11, C-terminal	GO:translation	GO_0006412	Yes
CI610_01245	PJE79776	IPR000911	Ribosomal protein L11/L12	GO:translation	GO_0006412	Yes
CI610_01245	PJE79776	IPR006519	Ribosomal protein L11, bacterial-type	GO:translation	GO_0006412	Yes
CI610_01245	PJE79776	IPR020785	Ribosomal protein L11, conserved site	GO:translation	GO_0006412	Yes
CI610_01246	PJE79777	IPR002143	Ribosomal protein L1	GO:translation	GO_0006412	Yes
CI610_01246	PJE79777	IPR005878	Ribosomal protein L1, bacterial-type	GO:translation	GO_0006412	Yes
CI610_01247	PJE79778	IPR002363	Ribosomal protein L10, eubacterial, conserved site	GO:translation	GO_0006412	Yes
CI610_01247	PJE79778	IPR001790	Ribosomal protein L10P	GO:ribosome biogenesis	GO_0042254	Yes
CI610_01248	PJE79779	IPR013823	Ribosomal protein L7/L12, C-terminal	GO:translation	GO_0006412	Yes
CI610_01248	PJE79779	IPR008932	Ribosomal protein L7/L12, oligomerisation	GO:translation	GO_0006412	Yes
CI610_01248	PJE79779	IPR000206	Ribosomal protein L7/L12	GO:translation	GO_0006412	Yes
CI610_01249	PJE79780	IPR007641	RNA polymerase Rpb2, domain 7	GO:transcription, DNA-templated	GO_0006351	Yes
CI610_01249	PJE79780	IPR019462	DNA-directed RNA polymerase, beta subunit, external 1 domain	GO:transcription, DNA-templated	GO_0006351	Yes
CI610_01249	PJE79780	IPR010243	DNA-directed RNA polymerase beta subunit, bacterial-type	GO:transcription, DNA-templated	GO_0006351	Yes
CI610_01249	PJE79780	IPR007642	RNA polymerase Rpb2, domain 2	GO:transcription, DNA-templated	GO_0006351	Yes
CI610_01249	PJE79780	IPR007121	RNA polymerase, beta subunit, conserved site	GO:transcription, DNA-templated	GO_0006351	Yes
CI610_01249	PJE79780	IPR007645	RNA polymerase Rpb2, domain 3	GO:transcription, DNA-templated	GO_0006351	Yes
CI610_01249	PJE79780	IPR015712	DNA-directed RNA polymerase, subunit 2	GO:transcription, DNA-templated	GO_0006351	Yes
CI610_01249	PJE79780	IPR007644	RNA polymerase, beta subunit, protrusion	GO:transcription, DNA-templated	GO_0006351	Yes
CI610_01249	PJE79780	IPR007120	DNA-directed RNA polymerase, subunit 2, domain 6	GO:transcription, DNA-templated	GO_0006351	Yes
CI610_01250	PJE79781	IPR006592	RNA polymerase, N-terminal	GO:transcription, DNA-templated	GO_0006351	Yes
CI610_01250	PJE79781	IPR000722	RNA polymerase, alpha subunit	GO:transcription, DNA-templated	GO_0006351	Yes
CI610_01250	PJE79781	IPR007080	RNA polymerase Rpb1, domain 1	GO:transcription, DNA-templated	GO_0006351	Yes
CI610_01250	PJE79781	IPR007081	RNA polymerase Rpb1, domain 5	GO:transcription, DNA-templated	GO_0006351	Yes
CI610_01250	PJE79781	IPR012754	DNA-directed RNA polymerase, subunit beta-prime	GO:transcription, DNA-templated	GO_0006351	Yes
CI610_01250	PJE79781	IPR007066	RNA polymerase Rpb1, domain 3	GO:transcription, DNA-templated	GO_0006351	Yes
CI610_01250	PJE79781	IPR007083	RNA polymerase Rpb1, domain 4	GO:transcription, DNA-templated	GO_0006351	Yes
CI610_01251	PJE79782	IPR002877	Ribosomal RNA methyltransferase FtsJ domain	GO:methylation	GO_0032259	Yes
CI610_01255	PJE79753	IPR001249	Acetyl-CoA biotin carboxyl carrier	GO:fatty acid biosynthetic process	GO_0006633	Yes
CI610_01257	PJE79755	IPR003834	Cytochrome C biogenesis protein, transmembrane domain	GO:oxidation-reduction process	GO_0055114	Yes
CI610_01257	PJE79755	IPR003834	Cytochrome C biogenesis protein, transmembrane domain	GO:cytochrome complex assembly	GO_0017004	Yes
CI610_01258	PJE79756	IPR008162	Irganic pyrophosphatase	GO:phosphate-containing compound metabolic process	GO_0006796	Yes
CI610_01262	PJE79760	IPR005415	Type III secretion system, low calcium response, chaperone LcrH/SycD	GO:response to stress	GO_0006950	Yes
CI610_01263	PJE79761	IPR006972	Secretion system effector C, SseC-like	GO:pathogenesis	GO_0009405	Yes
CI610_01269	PJE79767	IPR012670	Type III secretion system, YscI/HrpB	GO:protein secretion	GO_0009306	Yes
CI610_01270	PJE79768	IPR003282	Type III secretion system lipoprotein HrcJ/YscJ	GO:protein secretion	GO_0009306	Yes
CI610_01271	PJE79769	IPR009510	Type III secretion system, secretion protein K	GO:pathogenesis	GO_0009405	Yes
CI610_01272	PJE79770	IPR010586	dulation lV	GO:dulation	GO_0009877	Yes
CI610_01273	PJE79737	IPR015884	Malic enzyme, conserved site	GO:oxidation-reduction process	GO_0055114	Yes
CI610_01273	PJE79737	IPR012301	Malic enzyme, N-terminal domain	GO:oxidation-reduction process	GO_0055114	Yes
CI610_01274	PJE79738	IPR015824	Phosphoglycerate kinase, N-terminal	GO:glycolytic process	GO_0006096	Yes
CI610_01274	PJE79738	IPR015911	Phosphoglycerate kinase, conserved site	GO:glycolytic process	GO_0006096	Yes
CI610_01274	PJE79738	IPR001576	Phosphoglycerate kinase	GO:glycolytic process	GO_0006096	Yes
CI610_01277	PJE79741	IPR006645	NusG, N-terminal	GO:regulation of transcription, DNA-templated	GO_0006355	Yes
CI610_01279	PJE79743	IPR001719	AP endonuclease 2	GO:DNA repair	GO_0006281	Yes
CI610_01280	PJE79744	IPR017665	Guanylate kinase	GO:purine nucleotide metabolic process	GO_0006163	Yes
CI610_01283	PJE79747	IPR006110	RNA polymerase, subunit omega/K/RPB6	GO:transcription, DNA-templated	GO_0006351	Yes
CI610_01283	PJE79747	IPR012293	RNA polymerase subunit, RPB6/omega	GO:transcription, DNA-templated	GO_0006351	Yes
CI610_01283	PJE79747	IPR003716	DNA-directed RNA polymerase, omega subunit	GO:transcription, DNA-templated	GO_0006351	Yes
CI610_01284	PJE79748	IPR004811	RelA/SpoT family	GO:guasine tetraphosphate metabolic process	GO_0015969	Yes
CI610_01284	PJE79748	IPR007685	RelA/SpoT	GO:guasine tetraphosphate metabolic process	GO_0015969	Yes
CI610_01286	PJE79750	IPR000847	Transcription regulator HTH, LysR	GO:regulation of transcription, DNA-templated	GO_0006355	Yes
CI610_01292	PJE79720	IPR015807	Histidine-tRNA ligase	GO:histidyl-tRNA amiacylation	GO_0006427	Yes
CI610_01295	PJE79723	IPR004383	Ribosomal RNA large subunit methyltransferase RlmN/Cfr	GO:rRNA processing	GO_0006364	Yes
CI610_01295	PJE79723	IPR027492	Dual-specificity RNA methyltransferase RlmN	GO:tRNA methylation	GO_0030488	Yes
CI610_01295	PJE79723	IPR027492	Dual-specificity RNA methyltransferase RlmN	GO:rRNA base methylation	GO_0070475	Yes
CI610_01296	PJE79724	IPR001564	Nucleoside diphosphate kinase	GO:UTP biosynthetic process	GO_0006228	Yes
CI610_01296	PJE79724	IPR001564	Nucleoside diphosphate kinase	GO:nucleoside diphosphate phosphorylation	GO_0006165	Yes
CI610_01296	PJE79724	IPR001564	Nucleoside diphosphate kinase	GO:CTP biosynthetic process	GO_0006241	Yes
CI610_01296	PJE79724	IPR001564	Nucleoside diphosphate kinase	GO:GTP biosynthetic process	GO_0006183	Yes
CI610_01298	PJE79726	IPR002525	Transposase, IS111A/IS1328/IS1533, N-terminal	GO:transposition, DNA-mediated	GO_0006313	Yes
CI610_01299	PJE79727	IPR003346	Transposase, IS116/IS110/IS902	GO:transposition, DNA-mediated	GO_0006313	Yes
CI610_01301	PJE79729	IPR007479	ISC system FeS cluster assembly, IscX	GO:iron-sulfur cluster assembly	GO_0016226	Yes
CI610_01303	PJE79731	IPR010236	ISC system FeS cluster assembly, HscA chaperone	GO:iron-sulfur cluster assembly	GO_0016226	Yes
CI610_01303	PJE79731	IPR010236	ISC system FeS cluster assembly, HscA chaperone	GO:protein folding	GO_0006457	Yes
CI610_01304	PJE79732	IPR009073	Co-chaperone HscB, C-terminal oligomerisation domain	GO:protein oligomerization	GO_0051259	Yes
CI610_01304	PJE79732	IPR004640	Co-chaperone Hsc20	GO:protein maturation by iron-sulfur cluster transfer	GO_0097428	Yes
CI610_01305	PJE79733	IPR011302	Iron-binding protein IscA, proteobacteria	GO:protein maturation by iron-sulfur cluster transfer	GO_0097428	Yes
CI610_01305	PJE79733	IPR016092	FeS cluster insertion protein	GO:protein maturation by iron-sulfur cluster transfer	GO_0097428	Yes
CI610_01306	PJE79734	IPR002871	NIF system FeS cluster assembly, NifU, N-terminal	GO:iron-sulfur cluster assembly	GO_0016226	Yes
CI610_01306	PJE79734	IPR011339	ISC system FeS cluster assembly, IscU scaffold	GO:iron-sulfur cluster assembly	GO_0016226	Yes
CI610_01307	PJE79735	IPR010240	Cysteine desulfurase IscS	GO:[2Fe-2S] cluster assembly	GO_0044571	Yes
CI610_01308	PJE79736	IPR010242	Transcription factor HTH, IscR	GO:regulation of transcription, DNA-templated	GO_0006355	Yes
CI610_01310	PJE79698	IPR001640	Prolipoprotein diacylglyceryl transferase	GO:lipoprotein biosynthetic process	GO_0042158	Yes
CI610_01310	PJE79698	IPR001640	Prolipoprotein diacylglyceryl transferase	GO:protein lipoylation	GO_0009249	Yes
CI610_01315	PJE79703	IPR006076	FAD dependent oxidoreductase	GO:oxidation-reduction process	GO_0055114	Yes
CI610_01315	PJE79703	IPR023753	FAD/NAD(P)-binding domain	GO:oxidation-reduction process	GO_0055114	Yes
CI610_01316	PJE79704	IPR020471	Aldo/keto reductase	GO:oxidation-reduction process	GO_0055114	Yes
CI610_01317	PJE79705	IPR001015	Ferrochelatase	GO:heme biosynthetic process	GO_0006783	Yes
CI610_01318	PJE79706	IPR004670	Na+/H+ antiporter NhaA	GO:sodium ion transport	GO_0006814	Yes
CI610_01318	PJE79706	IPR004670	Na+/H+ antiporter NhaA	GO:regulation of pH	GO_0006885	Yes
CI610_01319	PJE79707	IPR004556	Modification methylase HemK	GO:protein methylation	GO_0006479	Yes
CI610_01319	PJE79707	IPR002052	DNA methylase, N-6 adenine-specific, conserved site	GO:methylation	GO_0032259	Yes
CI610_01320	PJE79708	IPR004373	Peptide chain release factor 1	GO:translational termination	GO_0006415	Yes
CI610_01320	PJE79708	IPR005139	Peptide chain release factor	GO:translational termination	GO_0006415	Yes
CI610_01320	PJE79708	IPR000352	Peptide chain release factor class I/class II	GO:translational termination	GO_0006415	Yes
CI610_01321	PJE79709	IPR018214	Glutamyl-tRNA reductase, conserved site	GO:oxidation-reduction process	GO_0055114	Yes
CI610_01321	PJE79709	IPR000343	Tetrapyrrole biosynthesis, glutamyl-tRNA reductase	GO:tetrapyrrole biosynthetic process	GO_0033014	Yes
CI610_01321	PJE79709	IPR015895	Tetrapyrrole biosynthesis, glutamyl-tRNA reductase, N-terminal	GO:tetrapyrrole biosynthetic process	GO_0033014	Yes
CI610_01321	PJE79709	IPR000343	Tetrapyrrole biosynthesis, glutamyl-tRNA reductase	GO:oxidation-reduction process	GO_0055114	Yes
CI610_01321	PJE79709	IPR015896	Tetrapyrrole biosynthesis, glutamyl-tRNA reductase, dimerisation domain	GO:tetrapyrrole biosynthetic process	GO_0033014	Yes
CI610_01321	PJE79709	IPR015895	Tetrapyrrole biosynthesis, glutamyl-tRNA reductase, N-terminal	GO:oxidation-reduction process	GO_0055114	Yes
CI610_01321	PJE79709	IPR015896	Tetrapyrrole biosynthesis, glutamyl-tRNA reductase, dimerisation domain	GO:oxidation-reduction process	GO_0055114	Yes
CI610_01323	PJE79711	IPR004565	Outer membrane lipoprotein LolB	GO:protein transport	GO_0015031	Yes
CI610_01324	PJE79712	IPR004424	4-diphosphocytidyl-2C-methyl-D-erythritol kinase	GO:terpeid biosynthetic process	GO_0016114	Yes
CI610_01326	PJE79713	IPR000842	Phosphoribosyl pyrophosphate synthetase, conserved site	GO:ribonucleoside mophosphate biosynthetic process	GO_0009156	Yes
CI610_01326	PJE79713	IPR000836	Phosphoribosyltransferase domain	GO:nucleoside metabolic process	GO_0009116	Yes
CI610_01326	PJE79713	IPR000842	Phosphoribosyl pyrophosphate synthetase, conserved site	GO:cellular biosynthetic process	GO_0044249	Yes
CI610_01326	PJE79713	IPR005946	Ribose-phosphate diphosphokinase	GO:nucleotide biosynthetic process	GO_0009165	Yes
CI610_01328	PJE79683	IPR004520	tRNA modification GTPase MnmE	GO:tRNA modification	GO_0006400	Yes
CI610_01330	PJE79685	IPR019998	Membrane insertase YidC	GO:protein insertion into membrane	GO_0051205	Yes
CI610_01330	PJE79685	IPR001708	Membrane insertase OXA1/ALB3/YidC	GO:protein insertion into membrane	GO_0051205	Yes
CI610_01332	PJE79687	IPR000100	Ribonuclease P	GO:tRNA processing	GO_0008033	Yes
CI610_01333	PJE79688	IPR001957	Chromosomal replication control, initiator DnaA	GO:regulation of DNA replication	GO_0006275	Yes
CI610_01333	PJE79688	IPR013159	Chromosomal replication initiator, DnaA C-terminal	GO:regulation of DNA replication	GO_0006275	Yes
CI610_01333	PJE79688	IPR001957	Chromosomal replication control, initiator DnaA	GO:DNA replication initiation	GO_0006270	Yes
CI610_01333	PJE79688	IPR013159	Chromosomal replication initiator, DnaA C-terminal	GO:DNA replication initiation	GO_0006270	Yes
CI610_01334	PJE79689	IPR001001	DNA polymerase III, beta sliding clamp	GO:DNA replication	GO_0006260	Yes
CI610_01334	PJE79689	IPR022634	DNA polymerase III, beta sliding clamp, N-terminal	GO:DNA replication	GO_0006260	Yes
CI610_01334	PJE79689	IPR022635	DNA polymerase III, beta sliding clamp, C-terminal	GO:DNA replication	GO_0006260	Yes
CI610_01334	PJE79689	IPR022637	DNA polymerase III, beta sliding clamp, central	GO:DNA replication	GO_0006260	Yes
CI610_01335	PJE79690	IPR018078	DNA-binding, RecF, conserved site	GO:DNA repair	GO_0006281	Yes
CI610_01335	PJE79690	IPR001238	DNA-binding, RecF	GO:DNA repair	GO_0006281	Yes
CI610_01336	PJE79691	IPR000565	DNA topoisomerase, type IIA, subunit B	GO:DNA topological change	GO_0006265	Yes
CI610_01336	PJE79691	IPR002288	DNA gyrase B subunit, C-terminal	GO:DNA topological change	GO_0006265	Yes
CI610_01336	PJE79691	IPR018522	DNA topoisomerase, type IIA, conserved site	GO:DNA topological change	GO_0006265	Yes
CI610_01336	PJE79691	IPR013759	DNA topoisomerase, type IIA, central domain	GO:DNA topological change	GO_0006265	Yes
CI610_01336	PJE79691	IPR011557	DNA gyrase, subunit B	GO:DNA topological change	GO_0006265	Yes
CI610_01336	PJE79691	IPR001241	DNA topoisomerase, type IIA	GO:DNA topological change	GO_0006265	Yes
CI610_01336	PJE79691	IPR013506	DNA topoisomerase, type IIA, subunit B, domain 2	GO:DNA topological change	GO_0006265	Yes
CI610_01338	PJE79693	IPR001347	Sugar isomerase (SIS)	GO:carbohydrate derivative metabolic process	GO_1901135	Yes
CI610_01339	PJE79694	IPR002123	Phospholipid/glycerol acyltransferase	GO:metabolic process	GO_0008152	Yes
CI610_01340	PJE79695	IPR004446	D,D-heptose 1,7-bisphosphate phosphatase	GO:carbohydrate metabolic process	GO_0005975	Yes
CI610_01341	PJE79696	IPR006194	Glycine-tRNA synthetase, heterodimeric	GO:glycyl-tRNA amiacylation	GO_0006426	Yes
CI610_01341	PJE79696	IPR008909	DALR anticodon binding	GO:arginyl-tRNA amiacylation	GO_0006420	Yes
CI610_01341	PJE79696	IPR015944	Glycine-tRNA ligase, beta subunit	GO:glycyl-tRNA amiacylation	GO_0006426	Yes
CI610_01341	PJE79696	IPR009080	Amiacyl-tRNA synthetase, class Ia, anticodon-binding	GO:tRNA amiacylation for protein translation	GO_0006418	Yes
CI610_01343	PJE79669	IPR003964	Carbamate kinase	GO:arginine metabolic process	GO_0006525	Yes
CI610_01344	PJE79670	IPR024904	Ornithine carbamoyltransferase	GO:ornithine metabolic process	GO_0006591	Yes
CI610_01344	PJE79670	IPR006130	Aspartate/ornithine carbamoyltransferase	GO:cellular ami acid metabolic process	GO_0006520	Yes
CI610_01344	PJE79670	IPR006132	Aspartate/ornithine carbamoyltransferase, carbamoyl-P binding	GO:cellular ami acid metabolic process	GO_0006520	Yes
CI610_01344	PJE79670	IPR006131	Aspartate/ornithine carbamoyltransferase, Asp/Orn-binding domain	GO:cellular ami acid metabolic process	GO_0006520	Yes
CI610_01345	PJE79671	IPR003876	Arginine deiminase	GO:arginine catabolic process	GO_0006527	Yes
CI610_01348	PJE79674	IPR000652	Triosephosphate isomerase	GO:metabolic process	GO_0008152	Yes
CI610_01348	PJE79674	IPR022896	Triosephosphate isomerase, bacterial/eukaryotic	GO:glycolytic process	GO_0006096	Yes
CI610_01349	PJE79675	IPR004692	Preprotein translocase SecG subunit	GO:protein secretion	GO_0009306	Yes
CI610_01352	PJE79676	IPR003728	Ribosome maturation factor RimP	GO:ribosomal small subunit biogenesis	GO_0042274	Yes
CI610_01353	PJE79677	IPR030842	Transcription termination/antitermination protein NusA, bacterial	GO:DNA-templated transcription, termination	GO_0006353	Yes
CI610_01353	PJE79677	IPR030842	Transcription termination/antitermination protein NusA, bacterial	GO:transcription antitermination	GO_0031564	Yes
CI610_01353	PJE79677	IPR013735	Transcription factor NusA, N-terminal	GO:regulation of DNA-templated transcription, termination	GO_0031554	Yes
CI610_01354	PJE79678	IPR000178	Translation initiation factor aIF-2, bacterial-like	GO:translational initiation	GO_0006413	Yes
CI610_01355	PJE79679	IPR000238	Ribosome-binding factor A	GO:rRNA processing	GO_0006364	Yes
CI610_01355	PJE79679	IPR020053	Ribosome-binding factor A, conserved site	GO:rRNA processing	GO_0006364	Yes
CI610_01356	PJE79680	IPR020103	Pseudouridine synthase, catalytic domain	GO:pseudouridine synthesis	GO_0001522	Yes
CI610_01356	PJE79680	IPR015240	tRNA pseudouridine synthase II, TruB, subfamily 1, C-terminal	GO:RNA modification	GO_0009451	Yes
CI610_01356	PJE79680	IPR002501	Pseudouridine synthase II, N-terminal	GO:RNA processing	GO_0006396	Yes
CI610_01356	PJE79680	IPR015240	tRNA pseudouridine synthase II, TruB, subfamily 1, C-terminal	GO:pseudouridine synthesis	GO_0001522	Yes
CI610_01356	PJE79680	IPR014780	tRNA pseudouridine synthase II, TruB	GO:RNA modification	GO_0009451	Yes
CI610_01356	PJE79680	IPR020103	Pseudouridine synthase, catalytic domain	GO:RNA modification	GO_0009451	Yes
CI610_01356	PJE79680	IPR014780	tRNA pseudouridine synthase II, TruB	GO:pseudouridine synthesis	GO_0001522	Yes
CI610_01357	PJE79681	IPR000589	Ribosomal protein S15	GO:translation	GO_0006412	Yes
CI610_01357	PJE79681	IPR005290	Ribosomal protein S15, bacterial-type	GO:translation	GO_0006412	Yes
CI610_01358	PJE79682	IPR012162	Polyribonucleotide nucleotidyltransferase	GO:mRNA catabolic process	GO_0006402	Yes
CI610_01358	PJE79682	IPR015848	Polyribonucleotide nucleotidyltransferase, RNA-binding domain	GO:RNA processing	GO_0006396	Yes
CI610_01359	PJE79645	IPR013762	Integrase-like, catalytic domain	GO:DNA recombination	GO_0006310
CI610_01359	PJE79645	IPR013762	Integrase-like, catalytic domain	GO:DNA integration	GO_0015074
CI610_01359	PJE79645	IPR002104	Integrase, catalytic domain	GO:DNA recombination	GO_0006310
CI610_01359	PJE79645	IPR002104	Integrase, catalytic domain	GO:DNA integration	GO_0015074
CI610_01383	PJE79633	IPR001584	Integrase, catalytic core	GO:DNA integration	GO_0015074	Yes
CI610_01385	PJE79635	IPR002346	Molybdopterin dehydrogenase, FAD-binding	GO:oxidation-reduction process	GO_0055114	Yes
CI610_01385	PJE79635	IPR016166	FAD-binding, type 2	GO:oxidation-reduction process	GO_0055114	Yes
CI610_01385	PJE79635	IPR016167	FAD-binding, type 2, subdomain 1	GO:oxidation-reduction process	GO_0055114	Yes
CI610_01386	PJE79636	IPR008274	Aldehyde oxidase/xanthine dehydrogenase, molybdopterin binding	GO:oxidation-reduction process	GO_0055114	Yes
CI610_01386	PJE79636	IPR002888	[2Fe-2S]-binding	GO:oxidation-reduction process	GO_0055114	Yes
CI610_01386	PJE79636	IPR016208	Aldehyde oxidase/xanthine dehydrogenase	GO:oxidation-reduction process	GO_0055114	Yes
CI610_01387	PJE79637	IPR017588	Uric acid permease UacT-like	GO:transport	GO_0006810	Yes
CI610_01387	PJE79637	IPR006043	Xanthine/uracil/vitamin C permease	GO:transmembrane transport	GO_0055085	Yes
CI610_01387	PJE79637	IPR006043	Xanthine/uracil/vitamin C permease	GO:transport	GO_0006810	Yes
CI610_01387	PJE79637	IPR006042	Xanthine/uracil permease	GO:transmembrane transport	GO_0055085	Yes
CI610_01388	PJE79638	IPR017588	Uric acid permease UacT-like	GO:transport	GO_0006810	Yes
CI610_01388	PJE79638	IPR006043	Xanthine/uracil/vitamin C permease	GO:transport	GO_0006810	Yes
CI610_01388	PJE79638	IPR006042	Xanthine/uracil permease	GO:transmembrane transport	GO_0055085	Yes
CI610_01388	PJE79638	IPR006043	Xanthine/uracil/vitamin C permease	GO:transmembrane transport	GO_0055085	Yes
CI610_01389	PJE79639	IPR014311	Guanine deaminase	GO:guanine catabolic process	GO_0006147	Yes
CI610_01391	PJE79641	IPR002933	Peptidase M20	GO:metabolic process	GO_0008152	Yes
CI610_01391	PJE79641	IPR001261	ArgE/DapE/ACY1/CPG2/YscS, conserved site	GO:proteolysis	GO_0006508	Yes
CI610_01393	PJE79643	IPR006130	Aspartate/ornithine carbamoyltransferase	GO:cellular ami acid metabolic process	GO_0006520	Yes
CI610_01393	PJE79643	IPR002082	Aspartate carbamoyltransferase	GO:'de vo' pyrimidine nucleobase biosynthetic process	GO_0006207	Yes
CI610_01393	PJE79643	IPR006132	Aspartate/ornithine carbamoyltransferase, carbamoyl-P binding	GO:cellular ami acid metabolic process	GO_0006520	Yes
CI610_01393	PJE79643	IPR006131	Aspartate/ornithine carbamoyltransferase, Asp/Orn-binding domain	GO:cellular ami acid metabolic process	GO_0006520	Yes
CI610_01395	PJE79616	IPR000847	Transcription regulator HTH, LysR	GO:regulation of transcription, DNA-templated	GO_0006355	Yes
CI610_01396	PJE79617	IPR004165	Coenzyme A transferase family I	GO:metabolic process	GO_0008152	Yes
CI610_01397	PJE79618	IPR004165	Coenzyme A transferase family I	GO:metabolic process	GO_0008152	Yes
CI610_01398	PJE79619	IPR020613	Thiolase, conserved site	GO:metabolic process	GO_0008152	Yes
CI610_01398	PJE79619	IPR002155	Thiolase	GO:metabolic process	GO_0008152	Yes
CI610_01398	PJE79619	IPR020610	Thiolase, active site	GO:metabolic process	GO_0008152	Yes
CI610_01398	PJE79619	IPR016039	Thiolase-like	GO:metabolic process	GO_0008152	Yes
CI610_01398	PJE79619	IPR020617	Thiolase, C-terminal	GO:metabolic process	GO_0008152	Yes
CI610_01398	PJE79619	IPR020615	Thiolase, acyl-enzyme intermediate active site	GO:metabolic process	GO_0008152	Yes
CI610_01398	PJE79619	IPR020616	Thiolase, N-terminal	GO:metabolic process	GO_0008152	Yes
CI610_01400	PJE79621	IPR014048	Methylated-DNA-[protein]-cysteine S-methyltransferase, DNA binding	GO:DNA repair	GO_0006281	Yes
CI610_01400	PJE79621	IPR001497	Methylated-DNA-[protein]-cysteine S-methyltransferase, active site	GO:DNA repair	GO_0006281	Yes
CI610_01400	PJE79621	IPR008332	Methylguanine DNA methyltransferase, ribonuclease-like domain	GO:DNA repair	GO_0006281	Yes
CI610_01405	PJE79626	IPR001898	Solute carrier family 13	GO:sodium ion transport	GO_0006814	Yes
CI610_01405	PJE79626	IPR001898	Solute carrier family 13	GO:transmembrane transport	GO_0055085	Yes
CI610_01407	PJE79628	IPR020899	Arginine repressor, C-terminal	GO:protein oligomerization	GO_0051259	Yes
CI610_01407	PJE79628	IPR020900	Arginine repressor, DNA-binding domain	GO:arginine metabolic process	GO_0006525	Yes
CI610_01407	PJE79628	IPR001669	Arginine repressor	GO:regulation of transcription, DNA-templated	GO_0006355	Yes
CI610_01407	PJE79628	IPR020900	Arginine repressor, DNA-binding domain	GO:regulation of transcription, DNA-templated	GO_0006355	Yes
CI610_01409	PJE79630	IPR003876	Arginine deiminase	GO:arginine catabolic process	GO_0006527	Yes
CI610_01410	PJE79631	IPR006131	Aspartate/ornithine carbamoyltransferase, Asp/Orn-binding domain	GO:cellular ami acid metabolic process	GO_0006520	Yes
CI610_01410	PJE79631	IPR006130	Aspartate/ornithine carbamoyltransferase	GO:cellular ami acid metabolic process	GO_0006520	Yes
CI610_01410	PJE79631	IPR006132	Aspartate/ornithine carbamoyltransferase, carbamoyl-P binding	GO:cellular ami acid metabolic process	GO_0006520	Yes
CI610_01410	PJE79631	IPR024904	Ornithine carbamoyltransferase	GO:ornithine metabolic process	GO_0006591	Yes
CI610_01412	PJE79603	IPR001128	Cytochrome P450	GO:oxidation-reduction process	GO_0055114	Yes
CI610_01412	PJE79603	IPR002397	Cytochrome P450, B-class	GO:oxidation-reduction process	GO_0055114	Yes
CI610_01412	PJE79603	IPR017972	Cytochrome P450, conserved site	GO:oxidation-reduction process	GO_0055114	Yes
CI610_01416	PJE79607	IPR004660	2-oxo-acid dehydrogenase E1 component homodimeric type	GO:oxidation-reduction process	GO_0055114	Yes
CI610_01416	PJE79607	IPR009014	Transketolase C-terminal/Pyruvate-ferredoxin oxidoreductase domain II	GO:metabolic process	GO_0008152	Yes
CI610_01417	PJE79608	IPR004167	E3-binding domain	GO:metabolic process	GO_0008152	Yes
CI610_01417	PJE79608	IPR006256	Dihydrolipoamide acetyltransferase pyruvate dehydrogenase complex	GO:glycolytic process	GO_0006096	Yes
CI610_01417	PJE79608	IPR001078	2-oxoacid dehydrogenase acyltransferase, catalytic domain	GO:metabolic process	GO_0008152	Yes
CI610_01425	PJE79588	IPR022278	Phosphoserine amitransferase	GO:L-serine biosynthetic process	GO_0006564	Yes
CI610_01426	PJE79589	IPR001086	Prephenate dehydratase	GO:L-phenylalanine biosynthetic process	GO_0009094	Yes
CI610_01426	PJE79589	IPR020822	Chorismate mutase, type II	GO:chorismate metabolic process	GO_0046417	Yes
CI610_01426	PJE79589	IPR002701	Chorismate mutase	GO:chorismate metabolic process	GO_0046417	Yes
CI610_01426	PJE79589	IPR010957	Gamma/beta/epsilon proteobacterial P-protein, chorismate mutase domain	GO:L-phenylalanine biosynthetic process	GO_0009094	Yes
CI610_01426	PJE79589	IPR008242	Bifunctional P-protein, chorismate mutase/prephenate dehydratase	GO:L-phenylalanine biosynthetic process	GO_0009094	Yes
CI610_01426	PJE79589	IPR018528	Prephenate dehydratase, conserved site	GO:L-phenylalanine biosynthetic process	GO_0009094	Yes
CI610_01427	PJE79590	IPR005861	Histidil-phosphate amitransferase family	GO:histidine biosynthetic process	GO_0000105	Yes
CI610_01427	PJE79590	IPR004839	Amitransferase, class I/classII	GO:biosynthetic process	GO_0009058	Yes
CI610_01428	PJE79591	IPR003099	Prephenate dehydrogenase	GO:oxidation-reduction process	GO_0055114	Yes
CI610_01428	PJE79591	IPR008927	6-phosphogluconate dehydrogenase C-terminal domain-like	GO:oxidation-reduction process	GO_0055114	Yes
CI610_01428	PJE79591	IPR003099	Prephenate dehydrogenase	GO:tyrosine biosynthetic process	GO_0006571	Yes
CI610_01428	PJE79591	IPR006264	3-phosphoshikimate 1-carboxyvinyltransferase	GO:aromatic ami acid family biosynthetic process	GO_0009073	Yes
CI610_01429	PJE79592	IPR011994	Cytidylate kinase domain	GO:nucleobase-containing compound metabolic process	GO_0006139	Yes
CI610_01429	PJE79592	IPR003136	Cytidylate kinase	GO:nucleobase-containing compound metabolic process	GO_0006139	Yes
CI610_01430	PJE79593	IPR000110	Ribosomal protein S1	GO:translation	GO_0006412	Yes
CI610_01431	PJE79594	IPR005685	Integration host factor, beta subunit	GO:DNA recombination	GO_0006310	Yes
CI610_01431	PJE79594	IPR005685	Integration host factor, beta subunit	GO:regulation of transcription, DNA-templated	GO_0006355	Yes
CI610_01433	PJE79596	IPR030865	Lipopolysaccharide assembly protein B	GO:lipopolysaccharide metabolic process	GO_0008653	Yes
CI610_01434	PJE79597	IPR016914	tRNA (cytidine/uridine-2'-O-)-methyltransferase	GO:RNA methylation	GO_0001510	Yes
CI610_01434	PJE79597	IPR001537	tRNA/rRNA methyltransferase, SpoU type	GO:RNA processing	GO_0006396	Yes
CI610_01435	PJE79598	IPR000175	Sodium:neurotransmitter symporter	GO:neurotransmitter transport	GO_0006836	Yes
CI610_01437	PJE79600	IPR004839	Amitransferase, class I/classII	GO:biosynthetic process	GO_0009058	Yes
CI610_01437	PJE79600	IPR004838	Amitransferases, class-I, pyridoxal-phosphate-binding site	GO:biosynthetic process	GO_0009058	Yes
CI610_01438	PJE79601	IPR004807	UvrABC system, subunit B	GO:DNA repair	GO_0006281	Yes
CI610_01438	PJE79601	IPR004807	UvrABC system, subunit B	GO:SOS response	GO_0009432	Yes
CI610_01438	PJE79601	IPR004807	UvrABC system, subunit B	GO:nucleotide-excision repair	GO_0006289	Yes
CI610_01441	PJE79571	IPR004453	Epoxyqueuosine reductase QueG	GO:tRNA processing	GO_0008033	Yes
CI610_01441	PJE79571	IPR004453	Epoxyqueuosine reductase QueG	GO:queuosine biosynthetic process	GO_0008616	Yes
CI610_01443	PJE79573	IPR001567	Peptidase M3A/M3B catalytic domain	GO:proteolysis	GO_0006508	Yes
CI610_01444	PJE79574	IPR017972	Cytochrome P450, conserved site	GO:oxidation-reduction process	GO_0055114	Yes
CI610_01444	PJE79574	IPR001128	Cytochrome P450	GO:oxidation-reduction process	GO_0055114	Yes
CI610_01444	PJE79574	IPR002401	Cytochrome P450, E-class, group I	GO:oxidation-reduction process	GO_0055114	Yes
CI610_01447	PJE79577	IPR011759	Cytochrome C oxidase subunit II, transmembrane domain	GO:electron transport chain	GO_0022900	Yes
CI610_01448	PJE79578	IPR014241	Cytochrome c oxidase, subunit I bacterial type	GO:oxidation-reduction process	GO_0055114	Yes
CI610_01448	PJE79578	IPR023616	Cytochrome c oxidase-like, subunit I domain	GO:oxidation-reduction process	GO_0055114	Yes
CI610_01448	PJE79578	IPR014241	Cytochrome c oxidase, subunit I bacterial type	GO:transport	GO_0006810	Yes
CI610_01448	PJE79578	IPR023615	Cytochrome c oxidase, subunit I, copper-binding site	GO:oxidation-reduction process	GO_0055114	Yes
CI610_01448	PJE79578	IPR014241	Cytochrome c oxidase, subunit I bacterial type	GO:electron transport chain	GO_0022900	Yes
CI610_01448	PJE79578	IPR000883	Cytochrome c oxidase subunit I	GO:oxidation-reduction process	GO_0055114	Yes
CI610_01448	PJE79578	IPR000883	Cytochrome c oxidase subunit I	GO:aerobic respiration	GO_0009060	Yes
CI610_01450	PJE79580	IPR013833	Cytochrome c oxidase, subunit III, 4-helical bundle	GO:respiratory electron transport chain	GO_0022904	Yes
CI610_01454	PJE79584	IPR003780	COX15/CtaA family	GO:heme a biosynthetic process	GO_0006784	Yes
CI610_01454	PJE79584	IPR003780	COX15/CtaA family	GO:oxidation-reduction process	GO_0055114	Yes
CI610_01455	PJE79585	IPR006369	Protohaem IX farnesyltransferase	GO:heme O biosynthetic process	GO_0048034	Yes
CI610_01458	PJE79553	IPR006963	Molybdopterin oxidoreductase, 4Fe-4S domain	GO:oxidation-reduction process	GO_0055114	Yes
CI610_01458	PJE79553	IPR006656	Molybdopterin oxidoreductase	GO:oxidation-reduction process	GO_0055114	Yes
CI610_01458	PJE79553	IPR006657	Molybdopterin dinucleotide-binding domain	GO:oxidation-reduction process	GO_0055114	Yes
CI610_01462	PJE79557	IPR002559	Transposase, IS4-like	GO:transposition, DNA-mediated	GO_0006313	Yes
CI610_01465	PJE79560	IPR010130	Type I secretion outer membrane protein, TolC	GO:transport	GO_0006810	Yes
CI610_01465	PJE79560	IPR003423	Outer membrane efflux protein	GO:transport	GO_0006810	Yes
CI610_01466	PJE79561	IPR002059	Cold-shock protein, DNA-binding	GO:regulation of transcription, DNA-templated	GO_0006355	Yes
CI610_01467	PJE79562	IPR001857	Ribosomal protein L19	GO:translation	GO_0006412	Yes
CI610_01467	PJE79562	IPR018257	Ribosomal protein L19, conserved site	GO:translation	GO_0006412	Yes
CI610_01468	PJE79563	IPR002649	tRNA (guanine-N1-)-methyltransferase, bacteria	GO:tRNA processing	GO_0008033	Yes
CI610_01469	PJE79564	IPR002676	RimM protein	GO:rRNA processing	GO_0006364	Yes
CI610_01469	PJE79564	IPR011961	16S rRNA processing protein RimM	GO:rRNA processing	GO_0006364	Yes
CI610_01470	PJE79565	IPR000307	Ribosomal protein S16	GO:translation	GO_0006412	Yes
CI610_01471	PJE79566	IPR023753	FAD/NAD(P)-binding domain	GO:oxidation-reduction process	GO_0055114	Yes
CI610_01471	PJE79566	IPR007867	Glucose-methal-choline oxidoreductase, C-terminal	GO:oxidation-reduction process	GO_0055114	Yes
CI610_01471	PJE79566	IPR000172	Glucose-methal-choline oxidoreductase, N-terminal	GO:oxidation-reduction process	GO_0055114	Yes
CI610_01478	PJE79537	IPR018484	Carbohydrate kinase, FGGY, N-terminal	GO:carbohydrate metabolic process	GO_0005975	Yes
CI610_01478	PJE79537	IPR005999	Glycerol kinase	GO:glycerol-3-phosphate metabolic process	GO_0006072	Yes
CI610_01478	PJE79537	IPR018483	Carbohydrate kinase, FGGY, conserved site	GO:carbohydrate metabolic process	GO_0005975	Yes
CI610_01478	PJE79537	IPR000577	Carbohydrate kinase, FGGY	GO:carbohydrate metabolic process	GO_0005975	Yes
CI610_01478	PJE79537	IPR018485	Carbohydrate kinase, FGGY, C-terminal	GO:carbohydrate metabolic process	GO_0005975	Yes
CI610_01479	PJE79538	IPR022357	Major intrinsic protein, conserved site	GO:transport	GO_0006810	Yes
CI610_01479	PJE79538	IPR000425	Major intrinsic protein	GO:transport	GO_0006810	Yes
CI610_01480	PJE79539	IPR006076	FAD dependent oxidoreductase	GO:oxidation-reduction process	GO_0055114	Yes
CI610_01480	PJE79539	IPR017752	Glycerol-3-phosphate dehydrogenase, GlpA subunit	GO:polyol catabolic process	GO_0046174	Yes
CI610_01480	PJE79539	IPR023753	FAD/NAD(P)-binding domain	GO:oxidation-reduction process	GO_0055114	Yes
CI610_01480	PJE79539	IPR017752	Glycerol-3-phosphate dehydrogenase, GlpA subunit	GO:oxidation-reduction process	GO_0055114	Yes
CI610_01480	PJE79539	IPR000447	FAD-dependent glycerol-3-phosphate dehydrogenase	GO:oxidation-reduction process	GO_0055114	Yes
CI610_01480	PJE79539	IPR000447	FAD-dependent glycerol-3-phosphate dehydrogenase	GO:glycerol-3-phosphate metabolic process	GO_0006072	Yes
CI610_01481	PJE79540	IPR009158	Glycerol-3-phosphate dehydrogenase, GlpB subunit	GO:oxidation-reduction process	GO_0055114	Yes
CI610_01481	PJE79540	IPR023753	FAD/NAD(P)-binding domain	GO:oxidation-reduction process	GO_0055114	Yes
CI610_01482	PJE79541	IPR017753	Glycerol-3-phosphate dehydrogenase, GlpC subunit	GO:transport	GO_0006810	Yes
CI610_01487	PJE79546	IPR001980	Phosphopantetheine adenylyltransferase	GO:coenzyme A biosynthetic process	GO_0015937	Yes
CI610_01487	PJE79546	IPR004821	Cytidyltransferase-like domain	GO:biosynthetic process	GO_0009058	Yes
CI610_01496	PJE79520	IPR004797	Competence protein ComEC/Rec2	GO:establishment of competence for transformation	GO_0030420	Yes
CI610_01498	PJE79522	IPR002898	MotA/TolQ/ExbB proton channel	GO:transport	GO_0006810	Yes
CI610_01499	PJE79523	IPR003400	Biopolymer transport protein ExbD/TolR	GO:transport	GO_0006810	Yes
CI610_01500	PJE79524	IPR003758	Tetraacyldisaccharide 4'-kinase	GO:lipid A biosynthetic process	GO_0009245	Yes
CI610_01503	PJE79527	IPR016167	FAD-binding, type 2, subdomain 1	GO:oxidation-reduction process	GO_0055114	Yes
CI610_01503	PJE79527	IPR016166	FAD-binding, type 2	GO:oxidation-reduction process	GO_0055114	Yes
CI610_01503	PJE79527	IPR006094	FAD linked oxidase, N-terminal	GO:oxidation-reduction process	GO_0055114	Yes
CI610_01503	PJE79527	IPR011601	UDP-N-acetylelpyruvoylglucosamine reductase, C-terminal	GO:oxidation-reduction process	GO_0055114	Yes
CI610_01503	PJE79527	IPR003170	UDP-N-acetylelpyruvoylglucosamine reductase	GO:oxidation-reduction process	GO_0055114	Yes
CI610_01504	PJE79528	IPR001034	DeoR-type HTH domain	GO:regulation of transcription, DNA-templated	GO_0006355	Yes
CI610_01504	PJE79528	IPR018356	Transcription regulator, HTH DeoR-type, conserved site	GO:regulation of transcription, DNA-templated	GO_0006355	Yes
CI610_01505	PJE79529	IPR028878	Ribonuclease E	GO:RNA processing	GO_0006396	Yes
CI610_01505	PJE79529	IPR004659	Ribonuclease E/G	GO:RNA processing	GO_0006396	Yes
CI610_01506	PJE79530	IPR006224	Pseudouridine synthase, RluC/RluD, conserved site	GO:pseudouridine synthesis	GO_0001522	Yes
CI610_01506	PJE79530	IPR006145	Pseudouridine synthase, RsuA/RluB/C/D/E/F	GO:RNA modification	GO_0009451	Yes
CI610_01506	PJE79530	IPR006225	Pseudouridine synthase, RluC/RluD	GO:RNA modification	GO_0009451	Yes
CI610_01506	PJE79530	IPR006225	Pseudouridine synthase, RluC/RluD	GO:pseudouridine synthesis	GO_0001522	Yes
CI610_01506	PJE79530	IPR006145	Pseudouridine synthase, RsuA/RluB/C/D/E/F	GO:pseudouridine synthesis	GO_0001522	Yes
CI610_01506	PJE79530	IPR020103	Pseudouridine synthase, catalytic domain	GO:pseudouridine synthesis	GO_0001522	Yes
CI610_01506	PJE79530	IPR020103	Pseudouridine synthase, catalytic domain	GO:RNA modification	GO_0009451	Yes
CI610_01506	PJE79530	IPR006224	Pseudouridine synthase, RluC/RluD, conserved site	GO:RNA modification	GO_0009451	Yes
CI610_01507	PJE79531	IPR006439	HAD hydrolase, subfamily IA	GO:metabolic process	GO_0008152	Yes
CI610_01508	PJE79532	IPR002142	Peptidase S49	GO:proteolysis	GO_0006508	Yes
CI610_01510	PJE79504	IPR002528	Multi antimicrobial extrusion protein	GO:drug transmembrane transport	GO_0006855	Yes
CI610_01510	PJE79504	IPR002528	Multi antimicrobial extrusion protein	GO:transmembrane transport	GO_0055085	Yes
CI610_01511	PJE79505	IPR022689	Iron dependent repressor	GO:regulation of transcription, DNA-templated	GO_0006355	Yes
CI610_01511	PJE79505	IPR000835	MarR-type HTH domain	GO:regulation of transcription, DNA-templated	GO_0006355	Yes
CI610_01512	PJE79506	IPR000943	RNA polymerase sigma-70	GO:DNA-templated transcription, initiation	GO_0006352	Yes
CI610_01512	PJE79506	IPR014284	RNA polymerase sigma-70 like domain	GO:DNA-templated transcription, initiation	GO_0006352	Yes
CI610_01512	PJE79506	IPR013325	RNA polymerase sigma factor, region 2	GO:regulation of transcription, DNA-templated	GO_0006355	Yes
CI610_01512	PJE79506	IPR028617	RNA polymerase sigma factor FliA	GO:DNA-templated transcription, initiation	GO_0006352	Yes
CI610_01512	PJE79506	IPR012845	RNA polymerase sigma factor, FliA/WhiG	GO:DNA-templated transcription, initiation	GO_0006352	Yes
CI610_01512	PJE79506	IPR007630	RNA polymerase sigma-70 region 4	GO:regulation of transcription, DNA-templated	GO_0006355	Yes
CI610_01512	PJE79506	IPR000943	RNA polymerase sigma-70	GO:regulation of transcription, DNA-templated	GO_0006355	Yes
CI610_01512	PJE79506	IPR013324	RNA polymerase sigma factor, region 3/4	GO:DNA-templated transcription, initiation	GO_0006352	Yes
CI610_01512	PJE79506	IPR007624	RNA polymerase sigma-70 region 3	GO:regulation of transcription, DNA-templated	GO_0006355	Yes
CI610_01512	PJE79506	IPR007627	RNA polymerase sigma-70 region 2	GO:regulation of transcription, DNA-templated	GO_0006355	Yes
CI610_01512	PJE79506	IPR007627	RNA polymerase sigma-70 region 2	GO:DNA-templated transcription, initiation	GO_0006352	Yes
CI610_01512	PJE79506	IPR007624	RNA polymerase sigma-70 region 3	GO:DNA-templated transcription, initiation	GO_0006352	Yes
CI610_01512	PJE79506	IPR013325	RNA polymerase sigma factor, region 2	GO:DNA-templated transcription, initiation	GO_0006352	Yes
CI610_01512	PJE79506	IPR013324	RNA polymerase sigma factor, region 3/4	GO:regulation of transcription, DNA-templated	GO_0006355	Yes
CI610_01512	PJE79506	IPR014284	RNA polymerase sigma-70 like domain	GO:regulation of transcription, DNA-templated	GO_0006355	Yes
CI610_01512	PJE79506	IPR028617	RNA polymerase sigma factor FliA	GO:regulation of transcription, DNA-templated	GO_0006355	Yes
CI610_01512	PJE79506	IPR012845	RNA polymerase sigma factor, FliA/WhiG	GO:regulation of transcription, DNA-templated	GO_0006355	Yes
CI610_01512	PJE79506	IPR007630	RNA polymerase sigma-70 region 4	GO:DNA-templated transcription, initiation	GO_0006352	Yes
CI610_01518	PJE79512	IPR002078	RNA polymerase sigma factor 54 interaction domain	GO:regulation of transcription, DNA-templated	GO_0006355	Yes
CI610_01524	PJE79488	IPR001539	Peptidase U32	GO:proteolysis	GO_0006508	Yes
CI610_01525	PJE79489	IPR001539	Peptidase U32	GO:proteolysis	GO_0006508	Yes
CI610_01527	PJE79491	IPR000417	Hydroxyethylthiazole kinase	GO:thiamine biosynthetic process	GO_0009228	Yes
CI610_01532	PJE79496	IPR007685	RelA/SpoT	GO:guasine tetraphosphate metabolic process	GO_0015969	Yes
CI610_01532	PJE79496	IPR004811	RelA/SpoT family	GO:guasine tetraphosphate metabolic process	GO_0015969	Yes
CI610_01533	PJE79497	IPR010280	(Uracil-5)-methyltransferase family	GO:RNA processing	GO_0006396	Yes
CI610_01533	PJE79497	IPR001566	23S rRNA (uracil(1939)-C(5))-methyltransferase RlmD	GO:RNA processing	GO_0006396	Yes
CI610_01534	PJE79498	IPR002582	Holo-[acyl carrier protein] synthase	GO:fatty acid biosynthetic process	GO_0006633	Yes
CI610_01534	PJE79498	IPR004568	Phosphopantetheine-protein transferase domain	GO:fatty acid biosynthetic process	GO_0006633	Yes
CI610_01535	PJE79499	IPR004569	Pyridoxal phosphate (active vitamin B6) biosynthesis PdxJ	GO:pyridoxine biosynthetic process	GO_0008615	Yes
CI610_01536	PJE79500	IPR003717	Recombination protein O, RecO	GO:DNA recombination	GO_0006310	Yes
CI610_01536	PJE79500	IPR003717	Recombination protein O, RecO	GO:DNA repair	GO_0006281	Yes
CI610_01538	PJE79502	IPR000999	Ribonuclease III domain	GO:RNA processing	GO_0006396	Yes
CI610_01538	PJE79502	IPR011907	Ribonuclease III	GO:rRNA catabolic process	GO_0016075	Yes
CI610_01543	PJE79477	IPR001845	HTH ArsR-type DNA-binding domain	GO:regulation of transcription, DNA-templated	GO_0006355	Yes
CI610_01546	PJE79480	IPR001347	Sugar isomerase (SIS)	GO:carbohydrate derivative metabolic process	GO_1901135	Yes
CI610_01546	PJE79480	IPR005855	Glucosamine-fructose-6-phosphate amitransferase, isomerising	GO:carbohydrate derivative biosynthetic process	GO_1901137	Yes
CI610_01547	PJE79481	IPR005882	Bifunctional UDP-N-acetylglucosamine pyrophosphorylase/glucosamine-1-phosphate N-acetyltransferase	GO:peptidoglycan biosynthetic process	GO_0009252	Yes
CI610_01547	PJE79481	IPR005882	Bifunctional UDP-N-acetylglucosamine pyrophosphorylase/glucosamine-1-phosphate N-acetyltransferase	GO:cell morphogenesis	GO_0000902	Yes
CI610_01547	PJE79481	IPR005882	Bifunctional UDP-N-acetylglucosamine pyrophosphorylase/glucosamine-1-phosphate N-acetyltransferase	GO:lipopolysaccharide biosynthetic process	GO_0009103	Yes
CI610_01551	PJE79485	IPR006139	D-isomer specific 2-hydroxyacid dehydrogenase, catalytic domain	GO:oxidation-reduction process	GO_0055114	Yes
CI610_01551	PJE79485	IPR006140	D-isomer specific 2-hydroxyacid dehydrogenase, NAD-binding domain	GO:oxidation-reduction process	GO_0055114	Yes
CI610_01551	PJE79485	IPR006139	D-isomer specific 2-hydroxyacid dehydrogenase, catalytic domain	GO:metabolic process	GO_0008152	Yes
CI610_01557	PJE79460	IPR000422	3,4-dihydroxy-2-butane 4-phosphate synthase, RibB	GO:riboflavin biosynthetic process	GO_0009231	Yes
CI610_01558	PJE79461	IPR034964	Lumazine synthase	GO:riboflavin biosynthetic process	GO_0009231	Yes
CI610_01558	PJE79461	IPR002180	Lumazine/riboflavin synthase	GO:riboflavin biosynthetic process	GO_0009231	Yes
CI610_01559	PJE79462	IPR006027	NusB/RsmB/TIM44	GO:regulation of transcription, DNA-templated	GO_0006355	Yes
CI610_01559	PJE79462	IPR011605	NusB antitermination factor	GO:DNA-templated transcription, termination	GO_0006353	Yes
CI610_01560	PJE79463	IPR006283	Thiamine-mophosphate kinase	GO:thiamine biosynthetic process	GO_0009228	Yes
CI610_01561	PJE79464	IPR007686	YutG/PgpA domain	GO:lipid metabolic process	GO_0006629	Yes
CI610_01562	PJE79465	IPR000926	GTP cyclohydrolase II, RibA	GO:riboflavin biosynthetic process	GO_0009231	Yes
CI610_01566	PJE79469	IPR006369	Protohaem IX farnesyltransferase	GO:heme O biosynthetic process	GO_0048034	Yes
CI610_01567	PJE79470	IPR014210	Cytochrome o ubiquil oxidase subunit IV	GO:electron transport coupled proton transport	GO_0015990	Yes
CI610_01568	PJE79471	IPR014206	Cytochrome o ubiquil oxidase, subunit III	GO:aerobic electron transport chain	GO_0019646	Yes
CI610_01568	PJE79471	IPR013833	Cytochrome c oxidase, subunit III, 4-helical bundle	GO:respiratory electron transport chain	GO_0022904	Yes
CI610_01569	PJE79472	IPR000883	Cytochrome c oxidase subunit I	GO:oxidation-reduction process	GO_0055114	Yes
CI610_01569	PJE79472	IPR023615	Cytochrome c oxidase, subunit I, copper-binding site	GO:oxidation-reduction process	GO_0055114	Yes
CI610_01569	PJE79472	IPR023616	Cytochrome c oxidase-like, subunit I domain	GO:oxidation-reduction process	GO_0055114	Yes
CI610_01569	PJE79472	IPR014207	Cytochrome o ubiquil oxidase, subunit I	GO:oxidation-reduction process	GO_0055114	Yes
CI610_01569	PJE79472	IPR000883	Cytochrome c oxidase subunit I	GO:aerobic respiration	GO_0009060	Yes
CI610_01570	PJE79473	IPR011759	Cytochrome C oxidase subunit II, transmembrane domain	GO:electron transport chain	GO_0022900	Yes
CI610_01570	PJE79473	IPR010514	COX aromatic rich motif	GO:electron transport chain	GO_0022900	Yes
CI610_01570	PJE79473	IPR006333	Cytochrome o ubiquil oxidase subunit II	GO:oxidation-reduction process	GO_0055114	Yes
CI610_01570	PJE79473	IPR010514	COX aromatic rich motif	GO:oxidation-reduction process	GO_0055114	Yes
CI610_01573	PJE79442	IPR002480	DAHP synthetase, class II	GO:aromatic ami acid family biosynthetic process	GO_0009073	Yes
CI610_01579	PJE79448	IPR007267	GtrA-like protein	GO:transport	GO_0006810	Yes
CI610_01579	PJE79448	IPR007267	GtrA-like protein	GO:polysaccharide biosynthetic process	GO_0000271	Yes
CI610_01580	PJE79449	IPR011330	Glycoside hydrolase/deacetylase, beta/alpha-barrel	GO:carbohydrate metabolic process	GO_0005975	Yes
CI610_01583	PJE79452	IPR010073	Phosphoribosylformylglycinamidine synthase	GO:'de vo' IMP biosynthetic process	GO_0006189	Yes
CI610_01584	PJE79453	IPR028883	tRNA-specific adesine deaminase	GO:tRNA wobble adesine to isine editing	GO_0002100	Yes
CI610_01585	PJE79454	IPR010261	Tir chaperone protein (CesT) family	GO:regulation of protein secretion	GO_0050708	Yes
CI610_01586	PJE79455	IPR013380	ATPase, type III secretion system, H+-transporting	GO:protein secretion by the type III secretion system	GO_0030254	Yes
CI610_01586	PJE79455	IPR005714	ATPase, type III secretion system, FliI/YscN	GO:protein secretion by the type III secretion system	GO_0030254	Yes
CI610_01586	PJE79455	IPR004100	ATPase, F1/V1/A1 complex, alpha/beta subunit, N-terminal domain	GO:proton transport	GO_0015992	Yes
CI610_01586	PJE79455	IPR013380	ATPase, type III secretion system, H+-transporting	GO:ATP biosynthetic process	GO_0006754	Yes
CI610_01586	PJE79455	IPR005714	ATPase, type III secretion system, FliI/YscN	GO:biosynthetic process	GO_0009058	Yes
CI610_01586	PJE79455	IPR004100	ATPase, F1/V1/A1 complex, alpha/beta subunit, N-terminal domain	GO:ATP metabolic process	GO_0046034	Yes
CI610_01589	PJE79426	IPR002686	Transposase IS200-like	GO:transposition, DNA-mediated	GO_0006313	Yes
CI610_01592	PJE79429	IPR000189	Prokaryotic transglycosylase, active site	GO:peptidoglycan metabolic process	GO_0000270	Yes
CI610_01593	PJE79430	IPR004588	4-hydroxy-3-methylbut-2-en-1-yl diphosphate synthase, bacterial-type	GO:oxidation-reduction process	GO_0055114	Yes
CI610_01593	PJE79430	IPR004588	4-hydroxy-3-methylbut-2-en-1-yl diphosphate synthase, bacterial-type	GO:terpeid biosynthetic process	GO_0016114	Yes
CI610_01593	PJE79430	IPR016425	4-hydroxy-3-methylbut-2-en-1-yl diphosphate synthase, bacterial	GO:isopreid biosynthetic process	GO_0008299	Yes
CI610_01593	PJE79430	IPR016425	4-hydroxy-3-methylbut-2-en-1-yl diphosphate synthase, bacterial	GO:oxidation-reduction process	GO_0055114	Yes
CI610_01596	PJE79433	IPR003841	Sodium-dependent phosphate transport protein	GO:sodium-dependent phosphate transport	GO_0044341	Yes
CI610_01597	PJE79434	IPR008284	Molybdenum cofactor biosynthesis, conserved site	GO:Mo-molybdopterin cofactor biosynthetic process	GO_0006777	Yes
CI610_01597	PJE79434	IPR005111	MoeA, C-terminal, domain IV	GO:molybdopterin cofactor biosynthetic process	GO_0032324	Yes
CI610_01597	PJE79434	IPR005110	MoeA, N-terminal and linker domain	GO:molybdopterin cofactor biosynthetic process	GO_0032324	Yes
CI610_01598	PJE79435	IPR004435	Molybdopterin-guanine dinucleotide biosynthesis protein B (MobB) domain	GO:Mo-molybdopterin cofactor biosynthetic process	GO_0006777	Yes
CI610_01599	PJE79436	IPR010505	Molybdenum cofactor synthesis C-terminal	GO:Mo-molybdopterin cofactor biosynthetic process	GO_0006777	Yes
CI610_01599	PJE79436	IPR013483	Molybdenum cofactor biosynthesis protein A	GO:Mo-molybdopterin cofactor biosynthetic process	GO_0006777	Yes
CI610_01604	PJE79410	IPR001584	Integrase, catalytic core	GO:DNA integration	GO_0015074	Yes
CI610_01606	PJE79412	IPR001584	Integrase, catalytic core	GO:DNA integration	GO_0015074	Yes
CI610_01607	PJE79413	IPR004772	TrkH potassium transport family	GO:potassium ion transmembrane transport	GO_0071805	Yes
CI610_01607	PJE79413	IPR003445	Cation transporter	GO:transmembrane transport	GO_0055085	Yes
CI610_01607	PJE79413	IPR003445	Cation transporter	GO:cation transport	GO_0006812	Yes
CI610_01608	PJE79414	IPR003148	Regulator of K+ conductance, N-terminal	GO:potassium ion transport	GO_0006813	Yes
CI610_01608	PJE79414	IPR006036	Potassium uptake protein TrkA	GO:potassium ion transport	GO_0006813	Yes
CI610_01608	PJE79414	IPR006037	Regulator of K+ conductance, C-terminal	GO:potassium ion transport	GO_0006813	Yes
CI610_01609	PJE79415	IPR004573	rRNA small subunit methyltransferase B	GO:rRNA processing	GO_0006364	Yes
CI610_01609	PJE79415	IPR006027	NusB/RsmB/TIM44	GO:regulation of transcription, DNA-templated	GO_0006355	Yes
CI610_01610	PJE79416	IPR005794	Methionyl-tRNA formyltransferase	GO:conversion of methionyl-tRNA to N-formyl-methionyl-tRNA	GO_0071951	Yes
CI610_01610	PJE79416	IPR005793	Formyl transferase, C-terminal	GO:biosynthetic process	GO_0009058	Yes
CI610_01610	PJE79416	IPR002376	Formyl transferase, N-terminal	GO:biosynthetic process	GO_0009058	Yes
CI610_01613	PJE79419	IPR003488	DNA recombination-mediator protein A	GO:DNA mediated transformation	GO_0009294	Yes
CI610_01614	PJE79420	IPR004695	Voltage-dependent anion channel	GO:transmembrane transport	GO_0055085	Yes
CI610_01615	PJE79421	IPR004402	Purine nucleoside phosphorylase DeoD-type	GO:nucleobase-containing compound metabolic process	GO_0006139	Yes
CI610_01615	PJE79421	IPR000845	Nucleoside phosphorylase domain	GO:nucleoside metabolic process	GO_0009116	Yes
CI610_01616	PJE79422	IPR017849	Alkaline phosphatase-like, alpha/beta/alpha	GO:metabolic process	GO_0008152	Yes
CI610_01616	PJE79422	IPR017850	Alkaline-phosphatase-like, core domain	GO:metabolic process	GO_0008152	Yes
CI610_01616	PJE79422	IPR010045	Phosphopentomutase	GO:cellular metabolic compound salvage	GO_0043094	Yes
CI610_01616	PJE79422	IPR010045	Phosphopentomutase	GO:nucleotide metabolic process	GO_0009117	Yes
CI610_01618	PJE79424	IPR000847	Transcription regulator HTH, LysR	GO:regulation of transcription, DNA-templated	GO_0006355	Yes
CI610_01620	PJE79398	IPR005844	Alpha-D-phosphohexomutase, alpha/beta/alpha domain I	GO:carbohydrate metabolic process	GO_0005975	Yes
CI610_01620	PJE79398	IPR005846	Alpha-D-phosphohexomutase, alpha/beta/alpha domain III	GO:carbohydrate metabolic process	GO_0005975	Yes
CI610_01620	PJE79398	IPR016055	Alpha-D-phosphohexomutase, alpha/beta/alpha I/II/III	GO:carbohydrate metabolic process	GO_0005975	Yes
CI610_01620	PJE79398	IPR005852	Phosphoglucomutase, alpha-D-glucose specific	GO:carbohydrate metabolic process	GO_0005975	Yes
CI610_01620	PJE79398	IPR005845	Alpha-D-phosphohexomutase, alpha/beta/alpha domain II	GO:carbohydrate metabolic process	GO_0005975	Yes
CI610_01620	PJE79398	IPR005843	Alpha-D-phosphohexomutase, C-terminal	GO:organic substance metabolic process	GO_0071704	Yes
CI610_01621	PJE79399	IPR008271	Serine/threonine-protein kinase, active site	GO:protein phosphorylation	GO_0006468	Yes
CI610_01621	PJE79399	IPR000719	Protein kinase domain	GO:protein phosphorylation	GO_0006468	Yes
CI610_01624	PJE79402	IPR020814	Ribosomal protein S6, plastid/chloroplast	GO:translation	GO_0006412	Yes
CI610_01624	PJE79402	IPR020815	Ribosomal protein S6, conserved site	GO:translation	GO_0006412	Yes
CI610_01624	PJE79402	IPR000529	Ribosomal protein S6	GO:translation	GO_0006412	Yes
CI610_01625	PJE79403	IPR018275	Ribosomal protein S18, conserved site	GO:translation	GO_0006412	Yes
CI610_01625	PJE79403	IPR001648	Ribosomal protein S18	GO:translation	GO_0006412	Yes
CI610_01627	PJE79405	IPR020594	Ribosomal protein L9, bacteria/chloroplast	GO:translation	GO_0006412	Yes
CI610_01628	PJE79406	IPR007692	DNA helicase, DnaB type	GO:DNA replication	GO_0006260	Yes
CI610_01628	PJE79406	IPR007694	DNA helicase, DnaB-like, C-terminal	GO:DNA replication	GO_0006260	Yes
CI610_01628	PJE79406	IPR007693	DNA helicase, DnaB-like, N-terminal	GO:DNA replication	GO_0006260	Yes
CI610_01629	PJE79407	IPR003610	Carbohydrate-binding module family 5/12	GO:carbohydrate metabolic process	GO_0005975	Yes
CI610_01630	PJE79408	IPR001223	Glycoside hydrolase family 18, catalytic domain	GO:carbohydrate metabolic process	GO_0005975	Yes
CI610_01630	PJE79408	IPR003610	Carbohydrate-binding module family 5/12	GO:carbohydrate metabolic process	GO_0005975	Yes
CI610_01630	PJE79408	IPR001579	Glycoside hydrolase, chitinase active site	GO:carbohydrate metabolic process	GO_0005975	Yes
CI610_01631	PJE79409	IPR004846	Type II/III secretion system	GO:protein secretion	GO_0009306	Yes
CI610_01634	PJE79387	IPR001940	Peptidase S1C	GO:proteolysis	GO_0006508	Yes
CI610_01634	PJE79387	IPR011782	Peptidase S1C, Do	GO:proteolysis	GO_0006508	Yes
CI610_01638	PJE79391	IPR013324	RNA polymerase sigma factor, region 3/4	GO:DNA-templated transcription, initiation	GO_0006352	Yes
CI610_01638	PJE79391	IPR014284	RNA polymerase sigma-70 like domain	GO:DNA-templated transcription, initiation	GO_0006352	Yes
CI610_01638	PJE79391	IPR000838	RNA polymerase sigma factor 70, ECF, conserved site	GO:DNA-templated transcription, initiation	GO_0006352	Yes
CI610_01638	PJE79391	IPR013324	RNA polymerase sigma factor, region 3/4	GO:regulation of transcription, DNA-templated	GO_0006355	Yes
CI610_01638	PJE79391	IPR007627	RNA polymerase sigma-70 region 2	GO:DNA-templated transcription, initiation	GO_0006352	Yes
CI610_01638	PJE79391	IPR014286	RNA polymerase sigma-70 RpoE type	GO:regulation of transcription, DNA-templated	GO_0006355	Yes
CI610_01638	PJE79391	IPR013325	RNA polymerase sigma factor, region 2	GO:DNA-templated transcription, initiation	GO_0006352	Yes
CI610_01638	PJE79391	IPR013249	RNA polymerase sigma factor 70, region 4 type 2	GO:DNA-templated transcription, initiation	GO_0006352	Yes
CI610_01638	PJE79391	IPR014286	RNA polymerase sigma-70 RpoE type	GO:DNA-templated transcription, initiation	GO_0006352	Yes
CI610_01638	PJE79391	IPR000838	RNA polymerase sigma factor 70, ECF, conserved site	GO:regulation of transcription, DNA-templated	GO_0006355	Yes
CI610_01638	PJE79391	IPR014284	RNA polymerase sigma-70 like domain	GO:regulation of transcription, DNA-templated	GO_0006355	Yes
CI610_01638	PJE79391	IPR013249	RNA polymerase sigma factor 70, region 4 type 2	GO:regulation of transcription, DNA-templated	GO_0006355	Yes
CI610_01638	PJE79391	IPR013325	RNA polymerase sigma factor, region 2	GO:regulation of transcription, DNA-templated	GO_0006355	Yes
CI610_01638	PJE79391	IPR007627	RNA polymerase sigma-70 region 2	GO:regulation of transcription, DNA-templated	GO_0006355	Yes
CI610_01642	PJE79395	IPR008207	Signal transduction histidine kinase, phosphotransfer (Hpt) domain	GO:phosphorelay signal transduction system	GO_0000160	Yes
CI610_01642	PJE79395	IPR001789	Signal transduction response regulator, receiver domain	GO:phosphorelay signal transduction system	GO_0000160	Yes
CI610_01642	PJE79395	IPR003661	Signal transduction histidine kinase, dimerisation/phosphoacceptor domain	GO:signal transduction	GO_0007165	Yes
CI610_01642	PJE79395	IPR004358	Signal transduction histidine kinase-related protein, C-terminal	GO:phosphorylation	GO_0016310	Yes
CI610_01642	PJE79395	IPR000700	PAS-associated, C-terminal	GO:phosphorelay signal transduction system	GO_0000160	Yes
CI610_01646	PJE79377	IPR004586	RecBCD enzyme subunit RecB	GO:DNA repair	GO_0006281	Yes
CI610_01647	PJE79378	IPR006344	RecBCD enzyme subunit RecD	GO:double-strand break repair	GO_0006302	Yes
CI610_01647	PJE79378	IPR006344	RecBCD enzyme subunit RecD	GO:DNA recombination	GO_0006310	Yes
CI610_01649	PJE79380	IPR020827	Asparaginase/glutaminase, active site 1	GO:cellular ami acid metabolic process	GO_0006520	Yes
CI610_01649	PJE79380	IPR006033	L-asparaginase, type I	GO:cellular ami acid metabolic process	GO_0006520	Yes
CI610_01651	PJE79382	IPR001537	tRNA/rRNA methyltransferase, SpoU type	GO:RNA processing	GO_0006396	Yes
CI610_01651	PJE79382	IPR004384	RNA methyltransferase TrmH, group 1	GO:RNA processing	GO_0006396	Yes
CI610_01652	PJE79383	IPR022337	Isitol mophosphatase, SuhB	GO:isitol phosphate dephosphorylation	GO_0046855	Yes
CI610_01652	PJE79383	IPR033942	Isitol mophosphatase	GO:isitol phosphate dephosphorylation	GO_0046855	Yes
CI610_01652	PJE79383	IPR020550	Isitol mophosphatase, conserved site	GO:phosphatidylisitol phosphorylation	GO_0046854	Yes
CI610_01652	PJE79383	IPR000760	Isitol mophosphatase-like	GO:phosphatidylisitol phosphorylation	GO_0046854	Yes
CI610_01655	PJE79360	IPR000568	ATP synthase, F0 complex, subunit A	GO:ATP synthesis coupled proton transport	GO_0015986
CI610_01656	PJE79361	IPR010934	NADH dehydrogenase subunit 5, C-terminal	GO:ATP synthesis coupled electron transport	GO_0042773
CI610_01656	PJE79361	IPR010934	NADH dehydrogenase subunit 5, C-terminal	GO:oxidation-reduction process	GO_0055114
CI610_01659	PJE79364	IPR003918	NADH:ubiquine oxidoreductase	GO:oxidation-reduction process	GO_0055114
CI610_01659	PJE79364	IPR003918	NADH:ubiquine oxidoreductase	GO:ATP synthesis coupled electron transport	GO_0042773
CI610_01660	PJE79365	IPR003918	NADH:ubiquine oxidoreductase	GO:oxidation-reduction process	GO_0055114
CI610_01660	PJE79365	IPR003918	NADH:ubiquine oxidoreductase	GO:ATP synthesis coupled electron transport	GO_0042773
CI610_01662	PJE79367	IPR000440	NADH:ubiquine/plastoquine oxidoreductase, chain 3	GO:oxidation-reduction process	GO_0055114
CI610_01663	PJE79368	IPR013833	Cytochrome c oxidase, subunit III, 4-helical bundle	GO:respiratory electron transport chain	GO_0022904
CI610_01665	PJE79370	IPR011759	Cytochrome C oxidase subunit II, transmembrane domain	GO:electron transport chain	GO_0022900
CI610_01666	PJE79371	IPR016174	Di-haem cytochrome, transmembrane	GO:respiratory electron transport chain	GO_0022904
CI610_01667	PJE79372	IPR000883	Cytochrome c oxidase subunit I	GO:aerobic respiration	GO_0009060
CI610_01667	PJE79372	IPR023616	Cytochrome c oxidase-like, subunit I domain	GO:oxidation-reduction process	GO_0055114
CI610_01667	PJE79372	IPR000883	Cytochrome c oxidase subunit I	GO:oxidation-reduction process	GO_0055114
CI610_01667	PJE79372	IPR023615	Cytochrome c oxidase, subunit I, copper-binding site	GO:oxidation-reduction process	GO_0055114
CI610_01668	PJE79373	IPR000883	Cytochrome c oxidase subunit I	GO:aerobic respiration	GO_0009060
CI610_01668	PJE79373	IPR000883	Cytochrome c oxidase subunit I	GO:oxidation-reduction process	GO_0055114
CI610_01668	PJE79373	IPR023616	Cytochrome c oxidase-like, subunit I domain	GO:oxidation-reduction process	GO_0055114
CI610_01669	PJE79374	IPR001694	NADH:ubiquine oxidoreductase, subunit 1/F420H2 oxidoreductase subunit H	GO:oxidation-reduction process	GO_0055114
CI610_01669	PJE79374	IPR018086	NADH:ubiquine oxidoreductase, subunit 1, conserved site	GO:oxidation-reduction process	GO_0055114
CI610_01671	PJE79349	IPR004534	L-seryl-tRNA(Sec) selenium transferase	GO:selecysteine incorporation	GO_0001514	Yes
CI610_01672	PJE79350	IPR004535	Translation elongation factor, selecysteine-specific	GO:selecysteine incorporation	GO_0001514	Yes
CI610_01672	PJE79350	IPR015191	Translation elongation factor SelB, winged helix, type 3	GO:selecysteine incorporation	GO_0001514	Yes
CI610_01674	PJE79352	IPR023061	Selephosphate synthetase, class I	GO:selecysteine biosynthetic process	GO_0016260	Yes
CI610_01675	PJE79353	IPR007473	Ribosomal RNA large subunit methyltransferase J	GO:rRNA base methylation	GO_0070475	Yes
CI610_01676	PJE79354	IPR003816	Nitrate reductase, gamma subunit	GO:oxidation-reduction process	GO_0055114	Yes
CI610_01677	PJE79355	IPR003765	Nitrate reductase chaperone, NarJ	GO:chaperone-mediated protein complex assembly	GO_0051131	Yes
CI610_01678	PJE79356	IPR006547	Nitrate reductase, beta subunit	GO:nitrate metabolic process	GO_0042126	Yes
CI610_01678	PJE79356	IPR006547	Nitrate reductase, beta subunit	GO:oxidation-reduction process	GO_0055114	Yes
CI610_01679	PJE79357	IPR006963	Molybdopterin oxidoreductase, 4Fe-4S domain	GO:oxidation-reduction process	GO_0055114	Yes
CI610_01679	PJE79357	IPR006468	Nitrate reductase, alpha subunit	GO:oxidation-reduction process	GO_0055114	Yes
CI610_01679	PJE79357	IPR006657	Molybdopterin dinucleotide-binding domain	GO:oxidation-reduction process	GO_0055114	Yes
CI610_01679	PJE79357	IPR006468	Nitrate reductase, alpha subunit	GO:nitrate metabolic process	GO_0042126	Yes
CI610_01679	PJE79357	IPR006656	Molybdopterin oxidoreductase	GO:oxidation-reduction process	GO_0055114	Yes
CI610_01679	PJE79357	IPR006655	Molybdopterin oxidoreductase, prokaryotic, conserved site	GO:oxidation-reduction process	GO_0055114	Yes
CI610_01681	PJE79359	IPR011254	Prismane-like	GO:oxidation-reduction process	GO_0055114	Yes
CI610_01681	PJE79359	IPR016100	Prismane, alpha-bundle	GO:oxidation-reduction process	GO_0055114	Yes
CI610_01681	PJE79359	IPR016099	Prismane-like, alpha/beta-sandwich	GO:oxidation-reduction process	GO_0055114	Yes
CI610_01681	PJE79359	IPR010048	Hydroxylamine reductase	GO:oxidation-reduction process	GO_0055114	Yes
CI610_01681	PJE79359	IPR004137	Hydroxylamine reductase/Ni-containing CO dehydrogenase	GO:oxidation-reduction process	GO_0055114	Yes
CI610_01684	PJE79332	IPR013758	DNA topoisomerase, type IIA, subunit A/ C-terminal, alpha-beta	GO:DNA metabolic process	GO_0006259	Yes
CI610_01684	PJE79332	IPR006691	DNA gyrase/topoisomerase IV, subunit A, C-terminal repeat	GO:DNA topological change	GO_0006265	Yes
CI610_01684	PJE79332	IPR013757	Type IIA DNA topoisomerase subunit A, alpha-helical domain	GO:DNA topological change	GO_0006265	Yes
CI610_01684	PJE79332	IPR005742	DNA topoisomerase IV, subunit A, Gram-negative	GO:DNA topological change	GO_0006265	Yes
CI610_01684	PJE79332	IPR002205	DNA topoisomerase, type IIA, subunit A/C-terminal	GO:DNA topological change	GO_0006265	Yes
CI610_01684	PJE79332	IPR013758	DNA topoisomerase, type IIA, subunit A/ C-terminal, alpha-beta	GO:DNA topological change	GO_0006265	Yes
CI610_01689	PJE79337	IPR006700	Ribosomal RNA small subunit methyltransferase E	GO:rRNA processing	GO_0006364	Yes
CI610_01691	PJE79339	IPR001584	Integrase, catalytic core	GO:DNA integration	GO_0015074	Yes
CI610_01692	PJE79340	IPR002514	Transposase IS3/IS911family	GO:transposition, DNA-mediated	GO_0006313	Yes
CI610_01693	PJE79341	IPR002514	Transposase IS3/IS911family	GO:transposition, DNA-mediated	GO_0006313	Yes
CI610_01694	PJE79342	IPR001584	Integrase, catalytic core	GO:DNA integration	GO_0015074	Yes
CI610_01702	PJE79317	IPR006685	Mechasensitive ion channel MscS	GO:transmembrane transport	GO_0055085	Yes
CI610_01703	PJE79318	IPR001789	Signal transduction response regulator, receiver domain	GO:phosphorelay signal transduction system	GO_0000160	Yes
CI610_01704	PJE79319	IPR003658	Anti-sigma factor antagonist	GO:regulation of transcription, DNA-templated	GO_0006355	Yes
CI610_01707	PJE79322	IPR004576	Transcription-repair coupling factor	GO:DNA repair	GO_0006281	Yes
CI610_01707	PJE79322	IPR005118	Transcription-repair-coupling factor, C-terminal domain	GO:DNA repair	GO_0006281	Yes
CI610_01708	PJE79323	IPR020829	Glyceraldehyde 3-phosphate dehydrogenase, catalytic domain	GO:oxidation-reduction process	GO_0055114	Yes
CI610_01708	PJE79323	IPR020831	Glyceraldehyde/Erythrose phosphate dehydrogenase family	GO:oxidation-reduction process	GO_0055114	Yes
CI610_01708	PJE79323	IPR020828	Glyceraldehyde 3-phosphate dehydrogenase, NAD(P) binding domain	GO:oxidation-reduction process	GO_0055114	Yes
CI610_01708	PJE79323	IPR020830	Glyceraldehyde 3-phosphate dehydrogenase, active site	GO:oxidation-reduction process	GO_0055114	Yes
CI610_01711	PJE79326	IPR000515	ABC transporter type 1, transmembrane domain MetI-like	GO:transport	GO_0006810	Yes
CI610_01713	PJE79328	IPR013563	Oligopeptide/dipeptide ABC transporter, C-terminal	GO:peptide transport	GO_0015833	Yes
CI610_01714	PJE79329	IPR000515	ABC transporter type 1, transmembrane domain MetI-like	GO:transport	GO_0006810	Yes
CI610_01717	PJE79304	IPR002314	Amiacyl-tRNA synthetase, class II (G/ P/ S/T)	GO:tRNA amiacylation for protein translation	GO_0006418	Yes
CI610_01717	PJE79304	IPR002317	Serine-tRNA ligase, type1	GO:seryl-tRNA amiacylation	GO_0006434	Yes
CI610_01721	PJE79308	IPR007861	DNA mismatch repair protein MutS, clamp	GO:mismatch repair	GO_0006298	Yes
CI610_01721	PJE79308	IPR016151	DNA mismatch repair protein MutS, N-terminal	GO:mismatch repair	GO_0006298	Yes
CI610_01721	PJE79308	IPR007696	DNA mismatch repair protein MutS, core	GO:mismatch repair	GO_0006298	Yes
CI610_01721	PJE79308	IPR000432	DNA mismatch repair protein MutS, C-terminal	GO:mismatch repair	GO_0006298	Yes
CI610_01721	PJE79308	IPR007860	DNA mismatch repair protein MutS, connector domain	GO:mismatch repair	GO_0006298	Yes
CI610_01721	PJE79308	IPR017261	DNA mismatch repair protein MutS/MSH	GO:mismatch repair	GO_0006298	Yes
CI610_01721	PJE79308	IPR005748	DNA mismatch repair protein MutS	GO:mismatch repair	GO_0006298	Yes
CI610_01721	PJE79308	IPR007695	DNA mismatch repair protein MutS-like, N-terminal	GO:mismatch repair	GO_0006298	Yes
CI610_01722	PJE79309	IPR034340	Stringent starvation protein A	GO:response to starvation	GO_0042594	Yes
CI610_01725	PJE79312	IPR001347	Sugar isomerase (SIS)	GO:carbohydrate derivative metabolic process	GO_1901135	Yes
CI610_01728	PJE79315	IPR014776	Tetrapyrrole methylase, subdomain 2	GO:metabolic process	GO_0008152	Yes
CI610_01728	PJE79315	IPR014777	Tetrapyrrole methylase, subdomain 1	GO:metabolic process	GO_0008152	Yes
CI610_01728	PJE79315	IPR000878	Tetrapyrrole methylase	GO:metabolic process	GO_0008152	Yes
CI610_01729	PJE79291	IPR020867	Tetrahydrofolate dehydrogenase/cyclohydrolase, conserved site	GO:oxidation-reduction process	GO_0055114	Yes
CI610_01729	PJE79291	IPR020630	Tetrahydrofolate dehydrogenase/cyclohydrolase, catalytic domain	GO:oxidation-reduction process	GO_0055114	Yes
CI610_01729	PJE79291	IPR000672	Tetrahydrofolate dehydrogenase/cyclohydrolase	GO:oxidation-reduction process	GO_0055114	Yes
CI610_01734	PJE79292	IPR008881	Trigger factor, ribosome-binding, bacterial	GO:protein transport	GO_0015031	Yes
CI610_01734	PJE79292	IPR005215	Trigger factor	GO:protein transport	GO_0015031	Yes
CI610_01734	PJE79292	IPR008881	Trigger factor, ribosome-binding, bacterial	GO:protein folding	GO_0006457	Yes
CI610_01734	PJE79292	IPR008880	Trigger factor, C-terminal	GO:protein folding	GO_0006457	Yes
CI610_01734	PJE79292	IPR008880	Trigger factor, C-terminal	GO:protein transport	GO_0015031	Yes
CI610_01735	PJE79293	IPR001907	ATP-dependent Clp protease proteolytic subunit	GO:proteolysis	GO_0006508	Yes
CI610_01736	PJE79294	IPR004487	Clp protease, ATP-binding subunit ClpX	GO:protein folding	GO_0006457	Yes
CI610_01737	PJE79295	IPR027543	Lon protease, bacterial	GO:proteolysis	GO_0006508	Yes
CI610_01737	PJE79295	IPR008269	Peptidase S16, Lon proteolytic domain	GO:proteolysis	GO_0006508	Yes
CI610_01737	PJE79295	IPR008268	Peptidase S16, active site	GO:proteolysis	GO_0006508	Yes
CI610_01737	PJE79295	IPR004815	Lon protease, bacterial/eukaryotic-type	GO:proteolysis	GO_0006508	Yes
CI610_01741	PJE79299	IPR014358	Eyl-[acyl-carrier-protein] reductase (NADH)	GO:oxidation-reduction process	GO_0055114	Yes
CI610_01741	PJE79299	IPR014358	Eyl-[acyl-carrier-protein] reductase (NADH)	GO:fatty acid biosynthetic process	GO_0006633	Yes
CI610_01742	PJE79300	IPR018523	Isocitrate lyase/phosphorylmutase, conserved site	GO:metabolic process	GO_0008152	Yes
CI610_01742	PJE79300	IPR006254	Isocitrate lyase	GO:carboxylic acid metabolic process	GO_0019752	Yes
CI610_01743	PJE79301	IPR000847	Transcription regulator HTH, LysR	GO:regulation of transcription, DNA-templated	GO_0006355	Yes
CI610_01753	PJE79288	IPR002052	DNA methylase, N-6 adenine-specific, conserved site	GO:methylation	GO_0032259
CI610_01756	PJE79266	IPR001465	Malate synthase	GO:glyoxylate cycle	GO_0006097	Yes
CI610_01758	PJE79268	IPR013539	Adenylosuccinate lyase PurB, C-terminal	GO:IMP biosynthetic process	GO_0006188	Yes
CI610_01758	PJE79268	IPR004769	Adenylosuccinate lyase	GO:purine ribonucleotide biosynthetic process	GO_0009152	Yes
CI610_01760	PJE79270	IPR004506	tRNA-specific 2-thiouridylase	GO:tRNA processing	GO_0008033	Yes
CI610_01761	PJE79271	IPR004439	Isocitrate dehydrogenase NADP-dependent, dimeric, prokaryotic	GO:tricarboxylic acid cycle	GO_0006099	Yes
CI610_01761	PJE79271	IPR019818	Isocitrate/isopropylmalate dehydrogenase, conserved site	GO:oxidation-reduction process	GO_0055114	Yes
CI610_01761	PJE79271	IPR024084	Isopropylmalate dehydrogenase-like domain	GO:oxidation-reduction process	GO_0055114	Yes
CI610_01761	PJE79271	IPR004439	Isocitrate dehydrogenase NADP-dependent, dimeric, prokaryotic	GO:oxidation-reduction process	GO_0055114	Yes
CI610_01762	PJE79272	IPR003769	Adaptor protein ClpS, core	GO:protein catabolic process	GO_0030163	Yes
CI610_01763	PJE79273	IPR004176	Clp, N-terminal	GO:protein metabolic process	GO_0019538	Yes
CI610_01764	PJE79274	IPR004368	Translation initiation factor IF-1	GO:translational initiation	GO_0006413	Yes
CI610_01764	PJE79274	IPR006196	RNA-binding domain, S1, IF1 type	GO:translational initiation	GO_0006413	Yes
CI610_01765	PJE79275	IPR007471	Arginine-tRNA-protein transferase, N-terminal	GO:protein arginylation	GO_0016598	Yes
CI610_01765	PJE79275	IPR007472	Arginine-tRNA-protein transferase, C-terminal	GO:protein arginylation	GO_0016598	Yes
CI610_01766	PJE79276	IPR004616	Leucyl/phenylalanyl-tRNA-protein transferase	GO:protein catabolic process	GO_0030163	Yes
CI610_01767	PJE79277	IPR002933	Peptidase M20	GO:metabolic process	GO_0008152	Yes
CI610_01767	PJE79277	IPR001160	Peptidase M20C, Xaa-His dipeptidase	GO:proteolysis	GO_0006508	Yes
CI610_01770	PJE79257	IPR015262	tRNA(Ile)-lysidine synthase , substrate-binding domain	GO:tRNA processing	GO_0008033	Yes
CI610_01770	PJE79257	IPR012795	tRNA(Ile)-lysidine synthase, N-terminal	GO:tRNA processing	GO_0008033	Yes
CI610_01770	PJE79257	IPR012094	tRNA(Ile)-lysidine synthase	GO:tRNA processing	GO_0008033	Yes
CI610_01770	PJE79257	IPR012796	Lysidine-tRNA(Ile) synthetase, C-terminal	GO:tRNA processing	GO_0008033	Yes
CI610_01771	PJE79258	IPR001095	Acetyl-CoA carboxylase, alpha subunit	GO:fatty acid biosynthetic process	GO_0006633	Yes
CI610_01772	PJE79259	IPR004805	DNA polymerase III, alpha subunit	GO:DNA replication	GO_0006260	Yes
CI610_01772	PJE79259	IPR011708	Bacterial DNA polymerase III, alpha subunit	GO:DNA replication	GO_0006260	Yes
CI610_01778	PJE79265	IPR008268	Peptidase S16, active site	GO:proteolysis	GO_0006508	Yes
CI610_01778	PJE79265	IPR004815	Lon protease, bacterial/eukaryotic-type	GO:proteolysis	GO_0006508	Yes
CI610_01778	PJE79265	IPR027543	Lon protease, bacterial	GO:proteolysis	GO_0006508	Yes
CI610_01778	PJE79265	IPR008269	Peptidase S16, Lon proteolytic domain	GO:proteolysis	GO_0006508	Yes
CI610_01783	PJE79253	IPR017849	Alkaline phosphatase-like, alpha/beta/alpha	GO:metabolic process	GO_0008152	Yes
CI610_01783	PJE79253	IPR017850	Alkaline-phosphatase-like, core domain	GO:metabolic process	GO_0008152	Yes
CI610_01784	PJE79254	IPR002052	DNA methylase, N-6 adenine-specific, conserved site	GO:methylation	GO_0032259	Yes
CI610_01784	PJE79254	IPR003356	DNA methylase, adenine-specific	GO:DNA methylation	GO_0006306	Yes
CI610_01790	PJE79243	IPR010155	CRISPR pre-crRNA endoribonuclease Cas5d	GO:defense response to virus	GO_0051607	Yes
CI610_01790	PJE79243	IPR021124	CRISPR-associated protein, Cas5	GO:maintenance of CRISPR repeat elements	GO_0043571	Yes
CI610_01791	PJE79244	IPR005063	Transposase, IS1	GO:transposition, DNA-mediated	GO_0006313	Yes
CI610_01792	PJE79245	IPR003220	InsA N-terminal domain	GO:transposition, DNA-mediated	GO_0006313	Yes
CI610_01793	PJE79246	IPR007409	Restriction endonuclease, type I, HsdR, N-terminal	GO:DNA modification	GO_0006304	Yes
CI610_01793	PJE79246	IPR004473	Restriction endonuclease, type I, HsdR	GO:DNA restriction-modification system	GO_0009307	Yes
CI610_01801	PJE79230	IPR011276	TonB-dependent haem/haemoglobin receptor	GO:transport	GO_0006810	Yes
CI610_01801	PJE79230	IPR012910	TonB-dependent receptor, plug domain	GO:transport	GO_0006810	Yes
CI610_01801	PJE79230	IPR000531	TonB-dependent receptor, beta-barrel	GO:transport	GO_0006810	Yes
CI610_01801	PJE79230	IPR010949	TonB-dependent haemoglobin/transferrin/lactoferrin receptor	GO:transport	GO_0006810	Yes
CI610_01802	PJE79231	IPR006260	TonB, C-terminal	GO:transport	GO_0006810	Yes
CI610_01802	PJE79231	IPR003538	Gram-negative bacterial TonB protein	GO:siderophore transport	GO_0015891	Yes
CI610_01803	PJE79232	IPR002898	MotA/TolQ/ExbB proton channel	GO:transport	GO_0006810	Yes
CI610_01804	PJE79233	IPR003400	Biopolymer transport protein ExbD/TolR	GO:transport	GO_0006810	Yes
CI610_01805	PJE79234	IPR013059	Tryptophan/tyrosine transporter	GO:aromatic ami acid transport	GO_0015801	Yes
CI610_01805	PJE79234	IPR018227	Ami acid/polyamine transporter 2	GO:ami acid transmembrane transport	GO_0003333	Yes
CI610_01806	PJE79235	IPR000847	Transcription regulator HTH, LysR	GO:regulation of transcription, DNA-templated	GO_0006355	Yes
CI610_01810	PJE79215	IPR005001	RNA-binding protein Hfq	GO:regulation of transcription, DNA-templated	GO_0006355	Yes
CI610_01813	PJE79218	IPR010200	HflC	GO:regulation of peptidase activity	GO_0052547	Yes
CI610_01815	PJE79220	IPR002545	CheW-like domain	GO:chemotaxis	GO_0006935	Yes
CI610_01815	PJE79220	IPR004358	Signal transduction histidine kinase-related protein, C-terminal	GO:phosphorylation	GO_0016310	Yes
CI610_01815	PJE79220	IPR002545	CheW-like domain	GO:signal transduction	GO_0007165	Yes
CI610_01815	PJE79220	IPR004105	Histidine kinase CheA-like, homodimeric domain	GO:chemotaxis	GO_0006935	Yes
CI610_01815	PJE79220	IPR008207	Signal transduction histidine kinase, phosphotransfer (Hpt) domain	GO:phosphorelay signal transduction system	GO_0000160	Yes
CI610_01815	PJE79220	IPR004105	Histidine kinase CheA-like, homodimeric domain	GO:phosphorelay signal transduction system	GO_0000160	Yes
CI610_01815	PJE79220	IPR001789	Signal transduction response regulator, receiver domain	GO:phosphorelay signal transduction system	GO_0000160	Yes
CI610_01816	PJE79221	IPR003660	HAMP domain	GO:signal transduction	GO_0007165	Yes
CI610_01816	PJE79221	IPR004089	Methyl-accepting chemotaxis protein (MCP) signalling domain	GO:signal transduction	GO_0007165	Yes
CI610_01817	PJE79222	IPR002545	CheW-like domain	GO:signal transduction	GO_0007165	Yes
CI610_01817	PJE79222	IPR002545	CheW-like domain	GO:chemotaxis	GO_0006935	Yes
CI610_01818	PJE79223	IPR001789	Signal transduction response regulator, receiver domain	GO:phosphorelay signal transduction system	GO_0000160	Yes
CI610_01819	PJE79224	IPR010130	Type I secretion outer membrane protein, TolC	GO:transport	GO_0006810	Yes
CI610_01819	PJE79224	IPR003423	Outer membrane efflux protein	GO:transport	GO_0006810	Yes
CI610_01820	PJE79201	IPR002762	Cobalamin (vitamin B12) biosynthesis CbiX	GO:cobalamin biosynthetic process	GO_0009236	Yes
CI610_01821	PJE79202	IPR002059	Cold-shock protein, DNA-binding	GO:regulation of transcription, DNA-templated	GO_0006355	Yes
CI610_01823	PJE79204	IPR000093	DNA recombination protein RecR	GO:DNA recombination	GO_0006310	Yes
CI610_01823	PJE79204	IPR015967	Recombination protein RecR, conserved site	GO:DNA recombination	GO_0006310	Yes
CI610_01823	PJE79204	IPR015967	Recombination protein RecR, conserved site	GO:DNA repair	GO_0006281	Yes
CI610_01823	PJE79204	IPR000093	DNA recombination protein RecR	GO:DNA repair	GO_0006281	Yes
CI610_01825	PJE79206	IPR008921	DNA polymerase III, clamp loader complex, gamma/delta/delta subunit, C-terminal	GO:DNA replication	GO_0006260	Yes
CI610_01825	PJE79206	IPR012763	DNA polymerase III, subunit gamma/ tau	GO:DNA replication	GO_0006260	Yes
CI610_01827	PJE79208	IPR001734	Sodium/solute symporter	GO:transmembrane transport	GO_0055085	Yes
[truncated: 1,169 more rows]
